# Supplementary material for: Crystal structure of Pb3(IO4(OH)2)2
Source: Acta Crystallogr Sect E Struct Rep Online. 2014 Jun 23;70(Pt 7):14–7. doi: 10.1107/S1600536814009520 (PMC4120626; doi:10.1107/S1600536814009520)
Supplement: Supplementary file 1 [file e-70-00014-sup1.cif]

##############################################################################
#                                                                            #
# This CIF contains the data in a paper accepted for publication in          #
# Acta Crystallographica Section E. It conforms to the requirements of       #
# Notes for Authors for Acta Crystallographica Section E, and has been       #
# peer reviewed under the auspices of the IUCr Commission on Journals.       #
#                                                                            #
# Full details of the Crystallographic Information File format               #
# are given in the paper "The Crystallographic Information File (CIF):       #
# a New Standard Archive File for Crystallography" by S. R. Hall, F. H.      #
# Allen and I. D. Brown [Acta Cryst. (1991), A47, 655-685].                  #
#                                                                            #
# The current version of the core CIF dictionary is obtainable from          #
# ftp://ftp.iucr.org/pub/cif_core.dic.                                       #
#                                                                            #
# Software is freely available for graphical display of the structure(s)     #
# in this CIF. For information consult the CIF software page                 #
# http://www.iucr.org/resources/cif/software.                                #
#                                                                            #
# This file may be used for bona fide research purposes within the           #
# scientific community so long as proper attribution is given to the journal # 
# article from which it was obtained.                                        #
#                                                                            #
##############################################################################
data_I
_audit_creation_method     SHELXL-97
_database_code_depnum_ccdc_archive     'CCDC 1004265'
_chemical_name_systematic
;
Trilead(II) bis[dihydroxidotetraoxidoiodate(VII)]
;
_chemical_name_common     ?
_chemical_formula_moiety     ?
_chemical_formula_sum     'H4 I2 O12 Pb3'
_chemical_formula_structural     '3Pb 2[I O4 (O H)2]'
_chemical_formula_iupac     'Pb3 [I O4 (O H)2]2'
_chemical_formula_weight     1071.40
_chemical_melting_point     ?
_symmetry_cell_setting     monoclinic
_symmetry_space_group_name_H-M     'P 21/c'
_symmetry_space_group_name_Hall     '-P 2ybc'
loop_
    _symmetry_equiv_pos_as_xyz
    'x, y, z'
    '-x, y+1/2, -z+1/2'
    '-x, -y, -z'
    'x, -y-1/2, z-1/2'
_cell_length_a     8.9653(9)
_cell_length_b     9.2113(9)
_cell_length_c     12.8052(13)
_cell_angle_alpha     90.00
_cell_angle_beta     101.042(2)
_cell_angle_gamma     90.00
_cell_volume     1037.90(18)
_cell_formula_units_Z     4
_cell_measurement_reflns_used     3673
_cell_measurement_theta_min     3.202
_cell_measurement_theta_max     30.507
_cell_measurement_temperature     296(2)
_exptl_crystal_description     block
_exptl_crystal_colour     'colourless'
_exptl_crystal_size_max     0.063
_exptl_crystal_size_mid     0.058
_exptl_crystal_size_min     0.050
_exptl_crystal_density_diffrn     6.857
_exptl_crystal_density_meas     ?
_exptl_crystal_density_method     'not measured'
_exptl_crystal_F_000     1808
_exptl_absorpt_coefficient_mu     54.553
_exptl_absorpt_correction_type     multi-scan
_exptl_absorpt_process_details
;
(<i>TWINABS</i>; Bruker, 2008)
;
_exptl_absorpt_correction_T_min     0.253
_exptl_absorpt_correction_T_max     0.746
_exptl_special_details     ?
_diffrn_ambient_temperature     296(2)
_diffrn_radiation_type     MoK\a
_diffrn_radiation_wavelength     0.71073
_diffrn_radiation_source     'fine-focus sealed tube'
_diffrn_radiation_monochromator     graphite
_diffrn_measurement_device_type     'Siemens SMART CCD'
_diffrn_measurement_method     '\w scans'
_diffrn_detector_area_resol_mean     ?
_diffrn_reflns_number     3196
_diffrn_reflns_av_R_equivalents     0.0000
_diffrn_reflns_av_sigmaI/netI     0.0403
_diffrn_reflns_theta_min     2.31
_diffrn_reflns_theta_max     30.58
_diffrn_reflns_theta_full     30.58
_diffrn_measured_fraction_theta_max     1.000
_diffrn_measured_fraction_theta_full     1.000
_diffrn_reflns_limit_h_min     -12
_diffrn_reflns_limit_h_max     12
_diffrn_reflns_limit_k_min     0
_diffrn_reflns_limit_k_max     13
_diffrn_reflns_limit_l_min     0
_diffrn_reflns_limit_l_max     18
_diffrn_standards_number     0
_diffrn_standards_interval_count     .
_diffrn_standards_interval_time     .
_diffrn_standards_decay_%     ?
_refine_special_details
;
 Refinement of F^2^ against ALL reflections.  The weighted R-factor wR and
 goodness of fit S are based on F^2^, conventional R-factors R are based
 on F, with F set to zero for negative F^2^. The threshold expression of
 F^2^ > 2sigma(F^2^) is used only for calculating R-factors(gt) etc. and is
 not relevant to the choice of reflections for refinement.  R-factors based
 on F^2^ are statistically about twice as large as those based on F, and R-
 factors based on ALL data will be even larger.
;
_reflns_number_total     3196
_reflns_number_gt     2587
_reflns_threshold_expression     I>2sigma(I)
_refine_ls_structure_factor_coef     Fsqd
_refine_ls_matrix_type     full
_refine_ls_R_factor_all     0.0557
_refine_ls_R_factor_gt     0.0412
_refine_ls_wR_factor_gt     0.0825
_refine_ls_wR_factor_ref     0.0872
_refine_ls_goodness_of_fit_ref     1.069
_refine_ls_restrained_S_all     1.069
_refine_ls_number_reflns     3196
_refine_ls_number_parameters     94
_refine_ls_number_restraints     0
_refine_ls_hydrogen_treatment     noref
_refine_ls_weighting_scheme     calc
_refine_ls_weighting_details
        'calc w=1/[\s^2^(Fo^2^)+(0.0319P)^2^+17.8096P] where P=(Fo^2^+2Fc^2^)/3'
_atom_sites_solution_hydrogens     ?
_atom_sites_solution_primary     direct
_atom_sites_solution_secondary     difmap
_refine_ls_shift/su_max     0.000
_refine_ls_shift/su_mean     0.000
_refine_diff_density_max     2.875
_refine_diff_density_min     -1.953
_refine_ls_extinction_method     none
_refine_ls_extinction_coef     ?
loop_
    _atom_type_symbol
    _atom_type_description
    _atom_type_scat_dispersion_real
    _atom_type_scat_dispersion_imag
    _atom_type_scat_source
    'O' 'O' 0.0106 0.0060
                         'International Tables Vol C Tables 4.2.6.8 and 6.1.1.4'
    'H' 'H' 0.0000 0.0000
                         'International Tables Vol C Tables 4.2.6.8 and 6.1.1.4'
    'I' 'I' -0.4742 1.8119
                         'International Tables Vol C Tables 4.2.6.8 and 6.1.1.4'
    'Pb' 'Pb' -3.3944 10.1111
                         'International Tables Vol C Tables 4.2.6.8 and 6.1.1.4'
_computing_data_collection     'SMART (Bruker, 2008)'
_computing_cell_refinement     'SAINT-Plus (Bruker, 2008)'
_computing_data_reduction     'SAINT-Plus (Bruker, 2008)'
_computing_structure_solution     'SHELXS97 (Sheldrick, 2008)'
_computing_structure_refinement     'SHELXL97 (Sheldrick, 2008)'
_computing_molecular_graphics     'ATOMS for Windows (Dowty, 2006)'
_computing_publication_material     'publCIF (Westrip, 2010)'
loop_
    _atom_site_type_symbol
    _atom_site_label
    _atom_site_fract_x
    _atom_site_fract_y
    _atom_site_fract_z
    _atom_site_U_iso_or_equiv
    _atom_site_adp_type
    _atom_site_calc_flag
    _atom_site_refinement_flags
    _atom_site_occupancy
    _atom_site_symmetry_multiplicity
    _atom_site_disorder_assembly
    _atom_site_disorder_group
    Pb Pb1 0.12192(5) 0.13042(4) 0.11904(3) 0.01318(10) Uani d . 1 1 . .
    Pb Pb2 0.25685(5) 0.51903(5) 0.01540(4) 0.01842(11) Uani d . 1 1 . .
    Pb Pb3 0.37507(5) 0.36874(5) 0.38134(3) 0.01409(10) Uani d . 1 1 . .
    I I1 0.00670(7) 0.23313(7) 0.36046(5) 0.00838(13) Uani d . 1 1 . .
    I I2 0.50186(7) 0.24738(6) 0.14267(5) 0.00735(13) Uani d . 1 1 . .
    O O1 0.0343(9) 0.3332(8) 0.0015(6) 0.0110(14) Uiso d . 1 1 . .
    O O2 0.0389(9) 0.7922(8) 0.2811(6) 0.0125(15) Uiso d . 1 1 . .
    O O3 0.1058(9) 0.4046(8) 0.4090(6) 0.0122(15) Uiso d . 1 1 . .
    O O4 0.1088(10) 0.5549(9) 0.1797(6) 0.0178(17) Uiso d . 1 1 . .
    O O5 0.1831(9) 0.8100(8) 0.1159(6) 0.0129(15) Uiso d . 1 1 . .
    O O6 0.1842(9) 0.1429(8) 0.3433(6) 0.0117(15) Uiso d . 1 1 . .
    O O7 0.3161(9) 0.3260(8) 0.1618(6) 0.0121(15) Uiso d . 1 1 . .
    O O8 0.4052(9) 0.0832(8) 0.0785(6) 0.0121(15) Uiso d . 1 1 . .
    O O9 0.4802(9) 0.3391(8) 0.0121(6) 0.0144(16) Uiso d . 1 1 . .
    O O10 0.5247(9) 0.1474(8) 0.2794(6) 0.0145(16) Uiso d . 1 1 . .
    O O11 0.6146(10) 0.3912(8) 0.2170(6) 0.0158(16) Uiso d . 1 1 . .
    O O12 0.6856(10) 0.1562(9) 0.1172(6) 0.0182(17) Uiso d . 1 1 . .
loop_
    _atom_site_aniso_label
    _atom_site_aniso_U_11
    _atom_site_aniso_U_22
    _atom_site_aniso_U_33
    _atom_site_aniso_U_12
    _atom_site_aniso_U_13
    _atom_site_aniso_U_23
    Pb1 0.0134(2) 0.01402(19) 0.01215(19) -0.00236(15) 0.00243(15) 0.00042(14)
    Pb2 0.0168(2) 0.01424(19) 0.0236(2) 0.00084(17) 0.00251(16) 0.00040(16)
    Pb3 0.0153(2) 0.0173(2) 0.01036(18) -0.00366(16) 0.00426(15) -0.00050(14)
    I1 0.0075(3) 0.0104(3) 0.0072(3) -0.0003(2) 0.0014(2) 0.0006(2)
    I2 0.0066(3) 0.0078(3) 0.0076(3) -0.0002(2) 0.0011(2) -0.0005(2)
_geom_special_details
;
 All esds (except the esd in the dihedral angle between two l.s. planes)
 are estimated using the full covariance matrix.  The cell esds are taken
 into account individually in the estimation of esds in distances, angles
 and torsion angles; correlations between esds in cell parameters are only
 used when they are defined by crystal symmetry.  An approximate (isotropic)
 treatment of cell esds is used for estimating esds involving l.s. planes.
;
loop_
    _geom_bond_atom_site_label_1
    _geom_bond_atom_site_label_2
    _geom_bond_site_symmetry_2
    _geom_bond_distance
    _geom_bond_publ_flag
    Pb1 O1 . 2.433(7) ?
    Pb1 O7 . 2.493(8) ?
    Pb1 O2 2_545 2.577(8) ?
    Pb1 O3 4_565 2.685(7) ?
    Pb1 O8 . 2.723(8) ?
    Pb1 O6 . 2.821(7) ?
    Pb1 O3 2_545 2.888(8) ?
    Pb1 O5 1_545 3.004(7) ?
    Pb2 O7 . 2.564(7) ?
    Pb2 O9 . 2.606(8) ?
    Pb2 O1 . 2.609(7) ?
    Pb2 O6 4_565 2.638(7) ?
    Pb2 O4 . 2.714(8) ?
    Pb2 O9 3_665 2.777(8) ?
    Pb2 O1 3_565 2.915(7) ?
    Pb2 O5 . 3.099(8) ?
    Pb3 O8 4_566 2.527(7) ?
    Pb3 O3 . 2.528(8) ?
    Pb3 O9 4_566 2.599(8) ?
    Pb3 O6 . 2.678(8) ?
    Pb3 O12 2_655 2.704(8) ?
    Pb3 O8 2_655 2.767(8) ?
    Pb3 O7 . 2.787(7) ?
    Pb3 O10 . 2.886(8) ?
    I1 O6 . 1.845(8) y
    I1 O3 . 1.860(7) y
    I1 O2 2_545 1.861(7) y
    I1 O1 4_566 1.877(7) y
    I1 O5 2_545 1.920(8) y
    I1 O4 2_545 1.956(8) y
    I2 O11 . 1.820(8) y
    I2 O9 . 1.850(8) y
    I2 O8 . 1.855(7) y
    I2 O7 . 1.874(8) y
    I2 O12 . 1.932(9) y
    I2 O10 . 1.954(8) y
loop_
    _geom_angle_atom_site_label_1
    _geom_angle_atom_site_label_2
    _geom_angle_atom_site_label_3
    _geom_angle_site_symmetry_1
    _geom_angle_site_symmetry_3
    _geom_angle
    _geom_angle_publ_flag
    O1 Pb1 O7 . . 73.1(2) ?
    O1 Pb1 O2 . 2_545 73.6(2) ?
    O7 Pb1 O2 . 2_545 84.6(2) ?
    O1 Pb1 O3 . 4_565 61.5(2) ?
    O7 Pb1 O3 . 4_565 102.0(2) ?
    O2 Pb1 O3 2_545 4_565 129.7(2) ?
    O1 Pb1 O8 . . 102.0(2) ?
    O7 Pb1 O8 . . 61.3(2) ?
    O2 Pb1 O8 2_545 . 144.9(2) ?
    O3 Pb1 O8 4_565 . 70.3(2) ?
    O1 Pb1 O6 . . 125.2(2) ?
    O7 Pb1 O6 . . 75.7(2) ?
    O2 Pb1 O6 2_545 . 59.4(2) ?
    O3 Pb1 O6 4_565 . 170.7(2) ?
    O8 Pb1 O6 . . 101.0(2) ?
    O1 Pb1 O3 . 2_545 109.8(2) ?
    O7 Pb1 O3 . 2_545 174.4(2) ?
    O2 Pb1 O3 2_545 2_545 91.7(2) ?
    O3 Pb1 O3 4_565 2_545 83.5(2) ?
    O8 Pb1 O3 . 2_545 121.6(2) ?
    O6 Pb1 O3 . 2_545 98.8(2) ?
    O1 Pb1 O5 . 1_545 141.7(2) ?
    O7 Pb1 O5 . 1_545 126.3(2) ?
    O2 Pb1 O5 2_545 1_545 134.1(2) ?
    O3 Pb1 O5 4_565 1_545 81.0(2) ?
    O8 Pb1 O5 . 1_545 70.2(2) ?
    O6 Pb1 O5 . 1_545 93.0(2) ?
    O3 Pb1 O5 2_545 1_545 54.4(2) ?
    O7 Pb2 O9 . . 61.2(2) ?
    O7 Pb2 O1 . . 69.1(2) ?
    O9 Pb2 O1 . . 99.3(2) ?
    O7 Pb2 O6 . 4_565 101.7(2) ?
    O9 Pb2 O6 . 4_565 72.2(2) ?
    O1 Pb2 O6 . 4_565 60.6(2) ?
    O7 Pb2 O4 . . 65.3(2) ?
    O9 Pb2 O4 . . 125.5(2) ?
    O1 Pb2 O4 . . 69.6(2) ?
    O6 Pb2 O4 4_565 . 129.6(2) ?
    O7 Pb2 O9 . 3_665 110.9(2) ?
    O9 Pb2 O9 . 3_665 67.9(3) ?
    O1 Pb2 O9 . 3_665 163.1(2) ?
    O6 Pb2 O9 4_565 3_665 103.9(2) ?
    O4 Pb2 O9 . 3_665 126.5(2) ?
    O7 Pb2 O1 . 3_565 115.8(2) ?
    O9 Pb2 O1 . 3_565 167.4(2) ?
    O1 Pb2 O1 . 3_565 68.9(2) ?
    O6 Pb2 O1 4_565 3_565 97.3(2) ?
    O4 Pb2 O1 . 3_565 55.7(2) ?
    O9 Pb2 O1 3_665 3_565 122.7(2) ?
    O7 Pb2 O5 . . 109.1(2) ?
    O9 Pb2 O5 . . 141.5(2) ?
    O1 Pb2 O5 . . 112.0(2) ?
    O6 Pb2 O5 4_565 . 142.9(2) ?
    O4 Pb2 O5 . . 53.0(2) ?
    O9 Pb2 O5 3_665 . 84.2(2) ?
    O1 Pb2 O5 3_565 . 50.8(2) ?
    O8 Pb3 O3 4_566 . 76.1(3) ?
    O8 Pb3 O9 4_566 4_566 61.9(2) ?
    O3 Pb3 O9 . 4_566 104.1(2) ?
    O8 Pb3 O6 4_566 . 105.1(2) ?
    O3 Pb3 O6 . . 62.2(2) ?
    O9 Pb3 O6 4_566 . 71.7(2) ?
    O8 Pb3 O12 4_566 2_655 78.7(2) ?
    O3 Pb3 O12 . 2_655 70.9(3) ?
    O9 Pb3 O12 4_566 2_655 140.0(2) ?
    O6 Pb3 O12 . 2_655 129.8(2) ?
    O8 Pb3 O8 4_566 2_655 75.7(3) ?
    O3 Pb3 O8 . 2_655 123.1(2) ?
    O9 Pb3 O8 4_566 2_655 104.4(2) ?
    O6 Pb3 O8 . 2_655 174.5(2) ?
    O12 Pb3 O8 2_655 2_655 55.7(2) ?
    O8 Pb3 O7 4_566 . 174.9(2) ?
    O3 Pb3 O7 . . 99.1(2) ?
    O9 Pb3 O7 4_566 . 121.4(2) ?
    O6 Pb3 O7 . . 73.5(2) ?
    O12 Pb3 O7 2_655 . 98.4(2) ?
    O8 Pb3 O7 2_655 . 106.2(2) ?
    O8 Pb3 O10 4_566 . 127.3(2) ?
    O3 Pb3 O10 . . 134.0(2) ?
    O9 Pb3 O10 4_566 . 68.2(2) ?
    O6 Pb3 O10 . . 72.9(2) ?
    O12 Pb3 O10 2_655 . 143.8(2) ?
    O8 Pb3 O10 2_655 . 102.3(2) ?
    O7 Pb3 O10 . . 57.2(2) ?
    O6 I1 O3 . . 93.1(3) ?
    O6 I1 O2 . 2_545 92.8(3) ?
    O3 I1 O2 . 2_545 94.6(3) ?
    O6 I1 O1 . 4_566 90.6(3) ?
    O3 I1 O1 . 4_566 89.3(3) ?
    O2 I1 O1 2_545 4_566 174.7(3) ?
    O6 I1 O5 . 2_545 174.5(3) ?
    O3 I1 O5 . 2_545 90.9(3) ?
    O2 I1 O5 2_545 2_545 90.5(3) ?
    O1 I1 O5 4_566 2_545 85.8(3) ?
    O6 I1 O4 . 2_545 90.9(3) ?
    O3 I1 O4 . 2_545 174.5(3) ?
    O2 I1 O4 2_545 2_545 89.0(3) ?
    O1 I1 O4 4_566 2_545 86.9(3) ?
    O5 I1 O4 2_545 2_545 84.8(3) ?
    O11 I2 O9 . . 95.3(3) ?
    O11 I2 O8 . . 172.0(3) ?
    O9 I2 O8 . . 90.7(3) ?
    O11 I2 O7 . . 93.9(4) ?
    O9 I2 O7 . . 90.0(3) ?
    O8 I2 O7 . . 91.2(3) ?
    O11 I2 O12 . . 89.9(4) ?
    O9 I2 O12 . . 89.5(4) ?
    O8 I2 O12 . . 84.9(3) ?
    O7 I2 O12 . . 176.1(3) ?
    O11 I2 O10 . . 85.5(3) ?
    O9 I2 O10 . . 179.1(3) ?
    O8 I2 O10 . . 88.4(3) ?
    O7 I2 O10 . . 90.5(3) ?
    O12 I2 O10 . . 90.0(3) ?
    I1 O1 Pb1 4_565 . 108.2(3) ?
    I1 O1 Pb2 4_565 . 103.7(3) ?
    Pb1 O1 Pb2 . . 108.0(3) ?
    I1 O1 Pb2 4_565 3_565 97.4(3) ?
    Pb1 O1 Pb2 . 3_565 125.6(3) ?
    Pb2 O1 Pb2 . 3_565 111.1(2) ?
    I1 O1 Pb3 4_565 4_565 57.6(2) ?
    Pb1 O1 Pb3 . 4_565 73.14(18) ?
    Pb2 O1 Pb3 . 4_565 73.13(17) ?
    Pb2 O1 Pb3 3_565 4_565 154.3(2) ?
    I1 O2 Pb1 2 2 106.0(3) ?
    I1 O2 Pb2 2 4_576 156.0(4) ?
    Pb1 O2 Pb2 2 4_576 97.4(2) ?
    I1 O2 Pb1 2 1_565 75.1(2) ?
    Pb1 O2 Pb1 2 1_565 155.4(3) ?
    Pb2 O2 Pb1 4_576 1_565 86.03(16) ?
    I1 O2 Pb3 2 2 62.0(2) ?
    Pb1 O2 Pb3 2 2 78.83(19) ?
    Pb2 O2 Pb3 4_576 2 129.9(2) ?
    Pb1 O2 Pb3 1_565 2 80.39(14) ?
    I1 O3 Pb3 . . 104.5(3) ?
    I1 O3 Pb1 . 4_566 99.4(3) ?
    Pb3 O3 Pb1 . 4_566 104.8(3) ?
    I1 O3 Pb1 . 2 106.8(3) ?
    Pb3 O3 Pb1 . 2 138.4(3) ?
    Pb1 O3 Pb1 4_566 2 96.5(2) ?
    I1 O4 Pb2 2 . 102.2(3) ?
    I1 O4 Pb3 2 . 146.5(3) ?
    Pb2 O4 Pb3 . . 98.2(2) ?
    I1 O4 Pb1 2 2 71.6(2) ?
    Pb2 O4 Pb1 . 2 173.4(3) ?
    Pb3 O4 Pb1 . 2 88.39(17) ?
    I1 O4 Pb2 2 3_565 68.3(2) ?
    Pb2 O4 Pb2 . 3_565 87.5(2) ?
    Pb3 O4 Pb2 . 3_565 139.5(2) ?
    Pb1 O4 Pb2 2 3_565 87.94(18) ?
    I1 O4 Pb1 2 . 143.6(3) ?
    Pb2 O4 Pb1 . . 72.12(18) ?
    Pb3 O4 Pb1 . . 68.44(14) ?
    Pb1 O4 Pb1 2 . 111.3(2) ?
    Pb2 O4 Pb1 3_565 . 75.48(15) ?
    I1 O5 Pb1 2 1_565 101.0(3) ?
    I1 O5 Pb2 2 . 90.7(3) ?
    Pb1 O5 Pb2 1_565 . 155.4(3) ?
    I1 O5 Pb1 2 3_565 69.1(2) ?
    Pb1 O5 Pb1 1_565 3_565 75.90(16) ?
    Pb2 O5 Pb1 . 3_565 88.49(18) ?
    I1 O5 Pb3 2 2_655 163.1(3) ?
    Pb1 O5 Pb3 1_565 2_655 92.88(19) ?
    Pb2 O5 Pb3 . 2_655 80.25(17) ?
    Pb1 O5 Pb3 3_565 2_655 124.4(2) ?
    I1 O6 Pb2 . 4_566 103.6(3) ?
    I1 O6 Pb3 . . 99.4(3) ?
    Pb2 O6 Pb3 4_566 . 103.9(3) ?
    I1 O6 Pb1 . . 97.6(3) ?
    Pb2 O6 Pb1 4_566 . 142.8(3) ?
    Pb3 O6 Pb1 . . 102.2(2) ?
    I2 O7 Pb1 . . 107.0(3) ?
    I2 O7 Pb2 . . 103.7(3) ?
    Pb1 O7 Pb2 . . 107.6(3) ?
    I2 O7 Pb3 . . 100.6(3) ?
    Pb1 O7 Pb3 . . 108.2(3) ?
    Pb2 O7 Pb3 . . 127.7(3) ?
    I2 O7 Pb3 . 4_565 56.96(19) ?
    Pb1 O7 Pb3 . 4_565 72.30(17) ?
    Pb2 O7 Pb3 . 4_565 73.10(17) ?
    Pb3 O7 Pb3 . 4_565 154.9(3) ?
    I2 O8 Pb3 . 4_565 104.5(3) ?
    I2 O8 Pb1 . . 99.1(3) ?
    Pb3 O8 Pb1 4_565 . 103.7(3) ?
    I2 O8 Pb3 . 2_645 104.1(3) ?
    Pb3 O8 Pb3 4_565 2_645 104.3(3) ?
    Pb1 O8 Pb3 . 2_645 137.3(3) ?
    I2 O9 Pb3 . 4_565 102.0(3) ?
    I2 O9 Pb2 . . 102.9(3) ?
    Pb3 O9 Pb2 4_565 . 107.1(3) ?
    I2 O9 Pb2 . 3_665 112.6(4) ?
    Pb3 O9 Pb2 4_565 3_665 118.5(3) ?
    Pb2 O9 Pb2 . 3_665 112.1(3) ?
    I2 O10 Pb3 . . 95.4(3) ?
    I2 O10 Pb2 . 2_645 148.8(4) ?
    Pb3 O10 Pb2 . 2_645 98.9(2) ?
    I2 O10 Pb3 . 2_645 79.3(2) ?
    Pb3 O10 Pb3 . 2_645 167.0(3) ?
    Pb2 O10 Pb3 2_645 2_645 91.50(19) ?
    I2 O10 Pb1 . . 67.0(2) ?
    Pb3 O10 Pb1 . . 78.32(18) ?
    Pb2 O10 Pb1 2_645 . 143.2(2) ?
    Pb3 O10 Pb1 2_645 . 88.65(17) ?
    I2 O11 Pb3 . . 85.6(3) ?
    I2 O11 Pb2 . 3_665 88.1(3) ?
    Pb3 O11 Pb2 . 3_665 157.4(3) ?
    I2 O11 Pb1 . 2_655 171.0(4) ?
    Pb3 O11 Pb1 . 2_655 95.8(2) ?
    Pb2 O11 Pb1 3_665 2_655 93.74(19) ?
    I2 O11 Pb2 . . 64.5(2) ?
    Pb3 O11 Pb2 . . 83.53(18) ?
    Pb2 O11 Pb2 3_665 . 74.20(15) ?
    Pb1 O11 Pb2 2_655 . 124.5(2) ?
    I2 O12 Pb3 . 2_645 104.2(4) ?
    I2 O12 Pb2 . 3_665 85.5(3) ?
    Pb3 O12 Pb2 2_645 3_665 151.9(3) ?
    I2 O12 Pb3 . 4_565 68.4(2) ?
    Pb3 O12 Pb3 2_645 4_565 79.9(2) ?
    Pb2 O12 Pb3 3_665 4_565 79.42(16) ?
    I2 O12 Pb1 . 1_655 155.4(4) ?
    Pb3 O12 Pb1 2_645 1_655 98.2(2) ?
    Pb2 O12 Pb1 3_665 1_655 79.41(17) ?
    Pb3 O12 Pb1 4_565 1_655 126.6(2) ?
loop_
    _geom_hbond_atom_site_label_D
    _geom_hbond_atom_site_label_H
    _geom_hbond_atom_site_label_A
    _geom_hbond_site_symmetry_A
    _geom_hbond_distance_DH
    _geom_hbond_distance_HA
    _geom_hbond_distance_DA
    _geom_hbond_angle_DHA
    _geom_hbond_publ_flag
    O4 . O7 . . . 2.849(11) . y
    O4 . O2 2_545 . . 2.849(11) . y
    O5 . O11 2_655 . . 2.634(11) . y
    O10 . O11 2_645 . . 2.675(11) . y
    O12 . O2 2_645 . . 2.852(11) . y
data_global
_journal_date_recd_electronic     2014-04-16
_journal_date_accepted     2014-04-25
_journal_name_full     'Acta Crystallographica, Section E'
_journal_year     2014
_journal_volume     70
_journal_issue      7
_journal_page_first     14
_journal_page_last     17
_journal_paper_category     GI
_journal_paper_doi     10.1107/S1600536814009520
_journal_coeditor_code     HB0004
_publ_contact_author_name
;
Matthias Weil
;
_publ_contact_author_address
;
Institute for Chemical Technologies and Analytics
Division of Structural Chemistry
Vienna University of Technology
Getreidemarkt 9/164-SC
A-1060 Vienna
Austria
;
_publ_contact_author_email     'mweil@mail.zserv.tuwien.ac.at'
_publ_contact_author_fax     '+43 1 58801 17199'
_publ_contact_author_phone     '+43 1 58801 17122'
_publ_section_title
;
Crystal structure of Pb~3~(IO~4~(OH)~2~)~2~
;
loop_
    _publ_author_name
    _publ_author_address
    'Weil, Matthias'
;
Institute for Chemical Technologies and Analytics
Division of Structural Chemistry
Vienna University of Technology
Getreidemarkt 9/164-SC
A-1060 Vienna
Austria
;
_publ_section_synopsis
;
The basic building units of the hydrous periodate Pb~3~(IO~4~(OH)~2~)~2~ are
three Pb^2+^ cations and two IO~4~(OH)~2~^3-^ anions. The octahedral anions
are arranged in a distorted hexagonal rod packing, with the cations (each with
a coordination number of eight) located in between.
;
