# Supplementary material for: Crystal structure of Pb3(IO4(OH)2)2
Source: Acta Crystallogr Sect E Struct Rep Online. 2014 Jun 23;70(Pt 7):14–7. doi: 10.1107/S1600536814009520 (PMC4120626; doi:10.1107/S1600536814009520)
Supplement: Supplementary file 2 [file e-70-00014-Isup2.hkl]

# 
# h,k,l, Fc-squared, Fo-squared, sigma(Fo-squared) and status flag 
# 
data_I 
_shelx_title ' twin4 in P2(1)/c' 
_shelx_refln_list_code          4 
_shelx_F_calc_maximum      849.62 
_exptl_crystal_F_000      1808.00 
_reflns_d_resolution_high  0.6986 
 
loop_ 
 _symmetry_equiv_pos_as_xyz 
 'x, y, z' 
 '-x, y+1/2, -z+1/2' 
 '-x, -y, -z' 
 'x, -y-1/2, z-1/2' 
 
_cell_length_a     8.9653 
_cell_length_b     9.2113 
_cell_length_c    12.8052 
_cell_angle_alpha  90.000 
_cell_angle_beta  101.042 
_cell_angle_gamma  90.000 
 
_shelx_F_squared_multiplier     1.000 
 
loop_ 
 _refln_index_h 
 _refln_index_k 
 _refln_index_l 
 _refln_F_squared_calc 
 _refln_F_squared_meas 
 _refln_F_squared_sigma 
 _refln_observed_status 
   1   0   0      108.96      302.12     92.70 o 
   2   0   0    25352.34    25093.60    703.71 o 
   3   0   0     1124.66     1218.45    218.51 o 
   4   0   0     2729.42     3140.80    293.71 o 
   5   0   0     6019.87     4868.78    389.99 o 
   6   0   0     6236.89     7209.64    507.45 o 
   7   0   0      449.39      838.52    399.94 o 
   8   0   0   408833.47   381567.84   8411.25 o 
   9   0   0     2244.45     2177.36    997.33 o 
  10   0   0    12378.06    14165.41   1023.58 o 
  11   0   0     1605.73     4116.88   1106.53 o 
  12   0   0      619.81      831.53    687.82 o 
   1   1   0    76337.20    77509.10   1268.80 o 
   2   1   0      698.68      633.43    116.34 o 
   3   1   0   109147.35   116335.41   1677.77 o 
   4   1   0     1784.64     1674.71    154.52 o 
   5   1   0    46074.40    43979.71    805.44 o 
   6   1   0     1421.42     1663.34    231.02 o 
   7   1   0    23690.76    22192.69    614.75 o 
   8   1   0      385.73       71.12    445.21 o 
   9   1   0    17136.50    16339.03    719.18 o 
  10   1   0     3426.94     3278.91    781.32 o 
  11   1   0    23584.97    23801.40    936.72 o 
  12   1   0     2786.83     3529.65    885.45 o 
   0   2   0    39616.05    41073.64    783.28 o 
   1   2   0      186.80      336.55     90.06 o 
   2   2   0   383561.72   384436.50   5730.99 o 
   3   2   0      435.02      580.86    116.68 o 
   4   2   0     9122.91     9040.55    360.36 o 
   5   2   0     1888.35     2151.83    190.84 o 
   6   2   0   201767.77   192707.39   2806.42 o 
   7   2   0     4057.32     4306.99    424.60 o 
   8   2   0     4228.40     3447.48    404.50 o 
   9   2   0      663.13      933.30    558.54 o 
  10   2   0    64516.34    63675.79   1672.57 o 
  11   2   0     3221.65     1414.98    978.44 o 
  12   2   0     1938.14     2412.11    536.69 o 
   1   3   0    22958.53    24043.46    464.00 o 
   2   3   0      632.44      707.90    119.90 o 
   3   3   0    87779.74    91276.05   1503.39 o 
   4   3   0     1949.00     2245.52    170.38 o 
   5   3   0    62615.43    62357.30   1136.00 o 
   6   3   0      119.64      513.39    241.71 o 
   7   3   0    12085.60    10724.51    535.54 o 
   8   3   0     3898.51     3493.49    533.48 o 
   9   3   0     1621.78     1972.08    435.29 o 
  10   3   0      262.76      451.94    540.93 o 
  11   3   0     9788.24     9557.68    794.66 o 
  12   3   0     1077.80      805.69    617.89 o 
   0   4   0     5956.54     7378.60    291.11 o 
   1   4   0      171.59      228.46     95.91 o 
   2   4   0     4190.46     4913.73    261.85 o 
   3   4   0      245.78      199.97    122.63 o 
   4   4   0   721853.88   728447.75  11604.33 o 
   5   4   0      806.86     1311.79    216.79 o 
   6   4   0     6017.18     5528.94    377.61 o 
   7   4   0     1757.76     2272.77    501.80 o 
   8   4   0      918.73     1561.22    420.86 o 
   9   4   0     4465.97     5068.92    752.98 o 
  10   4   0      940.89      775.88    455.17 o 
  11   4   0      107.65      902.37    669.40 o 
  12   4   0   112970.95   114932.41   6845.19 o 
   1   5   0   150066.05   151059.81   1945.47 o 
   2   5   0      327.73      433.67    137.15 o 
   3   5   0    17166.89    16613.50    457.04 o 
   4   5   0      304.35      766.84    189.76 o 
   5   5   0    10616.55    11147.38    410.67 o 
   6   5   0     2393.33     2286.71    352.75 o 
   7   5   0    71372.00    69728.54   1431.69 o 
   8   5   0      490.14      988.38    478.15 o 
   9   5   0    25948.29    24042.22   1017.11 o 
  10   5   0     2761.01     2746.89    604.59 o 
  11   5   0     4633.92     5285.61    731.26 o 
   0   6   0     2862.28     2737.98    256.53 o 
   1   6   0       66.27      147.95    123.20 o 
   2   6   0   134886.67   130324.52   1888.79 o 
   3   6   0     2056.86     2007.65    232.33 o 
   4   6   0    11312.25    12483.50    517.70 o 
   5   6   0      112.82      415.73    229.24 o 
   6   6   0    65818.23    67471.59   1687.06 o 
   7   6   0     1673.63     1436.86    483.33 o 
   8   6   0     1996.47     2866.98    594.31 o 
   9   6   0      190.61      611.19    404.06 o 
  10   6   0    29118.59    28640.92   1535.55 o 
  11   6   0     1983.78     1380.68    538.40 o 
   1   7   0    74329.66    74622.99   1194.74 o 
   2   7   0     1295.11     1339.41    263.69 o 
   3   7   0        7.33      465.76    199.86 o 
   4   7   0     1467.47     1452.92    307.60 o 
   5   7   0        0.00      597.95    322.50 o 
   6   7   0      466.93      636.21    446.87 o 
   7   7   0    28872.96    26171.33   1031.29 o 
   8   7   0     1348.87     1650.21    426.12 o 
   9   7   0    20451.57    19507.12   1091.56 o 
  10   7   0       60.21      307.99    387.79 o 
   0   8   0   302102.41   297301.69   6056.12 o 
   1   8   0     2318.28     2345.99    357.45 o 
   2   8   0     6990.36     8010.75    476.81 o 
   3   8   0     1090.05     1249.27    333.32 o 
   4   8   0     1635.93     2343.34    306.93 o 
   5   8   0     3599.15     3788.81    537.15 o 
   6   8   0     3707.81     4119.41    512.73 o 
   7   8   0      574.64      448.05    298.51 o 
   8   8   0   141201.63   149485.64   4020.72 o 
   9   8   0      969.71     1175.90    439.19 o 
  10   8   0     4586.90     5374.65    762.89 o 
   1   9   0     2477.32     2340.02    354.51 o 
   2   9   0     1709.86     2132.91    660.77 o 
   3   9   0    80771.59    80777.65   1648.13 o 
   4   9   0      115.06       53.53    304.37 o 
   5   9   0    56481.14    56393.42   1659.86 o 
   6   9   0     3016.55     3366.89    528.92 o 
   7   9   0     1582.02     2491.10    622.90 o 
   8   9   0      276.30      799.79    411.73 o 
   9   9   0      917.25     2673.87   1459.84 o 
   0  10   0    30141.56    27644.18   1369.24 o 
   1  10   0     3051.39     3222.42    686.37 o 
   2  10   0    31815.41    30956.51   1063.53 o 
   3  10   0     3092.30     2892.73    647.73 o 
   4  10   0      555.91     1315.19    346.31 o 
   5  10   0     2467.81     2486.89    534.90 o 
   6  10   0    17818.84    18172.60   1204.76 o 
   7  10   0     2496.93     2836.77    503.25 o 
   8  10   0    13747.03    14677.73   1471.96 o 
   1  11   0     3264.64     3637.06    555.75 o 
   2  11   0      292.15     1091.16    824.79 o 
   3  11   0    20381.88    20559.29    951.89 o 
   4  11   0      238.28      221.86    461.77 o 
   5  11   0    23337.03    23425.59   1148.73 o 
   6  11   0      229.23     1247.05    484.65 o 
   0  12   0     3566.36     3848.12    876.25 o 
   1  12   0     4896.49     3344.47    821.80 o 
   2  12   0     5872.53     6500.16    675.02 o 
   3  12   0     1599.18     3184.48    638.90 o 
   4  12   0    62640.91    62673.59   2165.87 o 
   5  12   0     1550.75     1621.99    491.35 o 
   1  13   0    35029.63    37013.13   1532.71 o 
   2  13   0       25.45       15.10    570.00 o 
 -12   1   1    23564.85    24439.74   1110.52 o 
 -11   1   1      740.30     1871.78    779.02 o 
 -10   1   1    50875.57    49249.89   1224.36 o 
  -9   1   1     1391.74     2747.75    707.47 o 
  -8   1   1      438.23      626.06    273.89 o 
  -7   1   1     2420.84     2245.30    384.23 o 
  -6   1   1      385.71      748.75    188.56 o 
  -5   1   1      299.77      469.41    162.37 o 
  -4   1   1   299698.97   299304.88   4114.31 o 
  -3   1   1       37.86      227.01    122.42 o 
  -2   1   1   246315.86   248430.78   3628.71 o 
  -1   1   1     1671.41     1947.22     96.58 o 
   0   1   1      191.08      607.15     74.70 o 
   1   1   1      615.51      712.35     94.04 o 
   2   1   1       99.07      502.18    114.35 o 
   3   1   1     3701.86     3352.37    178.58 o 
   4   1   1   222208.98   215276.89   3163.88 o 
   5   1   1     2015.13     2031.93    216.31 o 
   6   1   1    74728.63    71479.00   1253.38 o 
   7   1   1     4027.82     3878.57    394.30 o 
   8   1   1       46.78      691.32    301.23 o 
   9   1   1     5097.66     5235.35    724.49 o 
  10   1   1       29.92      539.92    355.82 o 
  11   1   1     3408.90     3401.53    913.63 o 
  12   1   1    26799.72    27918.15   1285.89 o 
 -12   2   1      103.18      531.95    711.62 o 
 -11   2   1    28135.70    29047.10   1113.11 o 
 -10   2   1     1653.59     1994.94    818.75 o 
  -9   2   1       70.54      375.12    294.69 o 
  -8   2   1      939.89      713.96    369.35 o 
  -7   2   1   206523.25   194583.16   3036.84 o 
  -6   2   1     1241.35     1490.83    305.39 o 
  -5   2   1     1657.41     2371.73    210.44 o 
  -4   2   1     1403.42     1657.48    180.82 o 
  -3   2   1   259277.36   270382.56   4230.47 o 
  -2   2   1     2160.57     2458.85    159.04 o 
  -1   2   1     2609.38     4237.67    173.69 o 
   0   2   1     2313.79     2669.41    131.38 o 
   1   2   1   371020.13   401781.56   5570.45 o 
   2   2   1      966.82     1294.37    139.12 o 
   3   2   1       89.48      764.68    146.69 o 
   4   2   1     3536.38     3592.14    214.39 o 
   5   2   1   135939.66   132653.38   2227.44 o 
   6   2   1      197.31      210.70    167.22 o 
   7   2   1    11866.92    11091.06    514.58 o 
   8   2   1       85.64       87.48    431.04 o 
   9   2   1    83708.84    85899.37   1970.20 o 
  10   2   1      381.52     1999.15    645.34 o 
  11   2   1      270.27       99.46    423.79 o 
  12   2   1     1270.59     1385.28    929.27 o 
 -12   3   1       36.05       92.46    391.93 o 
 -11   3   1     2131.40     2005.51    713.31 o 
 -10   3   1     1449.92     1618.77    448.40 o 
  -9   3   1     1306.06     1145.90    566.31 o 
  -8   3   1    81290.71    78114.44   1573.64 o 
  -7   3   1       29.49      389.30    300.42 o 
  -6   3   1   133479.81   127732.70   2013.08 o 
  -5   3   1     2556.99     2241.71    250.35 o 
  -4   3   1    12984.53    12946.21    393.33 o 
  -3   3   1        1.91      167.69    112.85 o 
  -2   3   1      485.74      900.41    137.31 o 
  -1   3   1       35.67       96.21     97.81 o 
   0   3   1   241151.50   259051.56   3342.73 o 
   1   3   1     5041.79     5028.66    212.74 o 
   2   3   1   390742.22   406331.47   5893.06 o 
   3   3   1       60.75      279.57    131.79 o 
   4   3   1    10134.77     9281.38    318.75 o 
   5   3   1    10330.09     9782.33    381.06 o 
   6   3   1     3176.39     3179.13    310.57 o 
   7   3   1     1719.50     2390.81    443.81 o 
   8   3   1    64361.43    59377.95   1687.02 o 
   9   3   1     2831.48     3433.18    618.21 o 
  10   3   1    37606.54    33150.67   1200.87 o 
  11   3   1      792.94     1114.66    670.65 o 
  12   3   1     6081.74     8146.75    781.62 o 
 -12   4   1     2118.04     2213.76    655.51 o 
 -11   4   1      602.03     1099.99    470.15 o 
 -10   4   1      504.76      908.97    520.43 o 
  -9   4   1     7773.65     6701.97    670.88 o 
  -8   4   1     4357.25     4669.78    672.37 o 
  -7   4   1      420.61      704.23    237.38 o 
  -6   4   1      926.70     1182.26    275.50 o 
  -5   4   1    12263.94    13372.49    411.62 o 
  -4   4   1     5158.02     5534.15    299.73 o 
  -3   4   1    12125.23    12930.62    384.82 o 
  -2   4   1     4348.36     4568.62    213.10 o 
  -1   4   1    34494.25    37102.29    623.37 o 
   0   4   1      143.43      141.92    106.75 o 
   1   4   1     8786.64    10309.59    289.89 o 
   2   4   1     3732.08     3773.63    231.11 o 
   3   4   1    10594.15    10761.81    396.57 o 
   4   4   1      510.90      526.25    164.52 o 
   5   4   1    12504.38    12855.00    447.87 o 
   6   4   1     4283.81     4459.23    429.23 o 
   7   4   1     2153.31     2265.29    481.11 o 
   8   4   1       24.55      233.20    448.10 o 
   9   4   1       27.14      599.61    392.46 o 
  10   4   1     1388.66     1533.25    587.75 o 
  11   4   1     2484.54     1868.61    601.49 o 
 -11   5   1     1698.89     2976.84    824.30 o 
 -10   5   1       94.65      776.51    421.24 o 
  -9   5   1       24.23      223.78    349.07 o 
  -8   5   1    53316.12    50297.03   1446.79 o 
  -7   5   1      730.09      982.63    395.90 o 
  -6   5   1    62940.85    61810.38   1416.13 o 
  -5   5   1      203.05      312.53    182.87 o 
  -4   5   1      171.12      395.04    161.25 o 
  -3   5   1     4405.75     4957.40    278.38 o 
  -2   5   1        9.78      559.98    156.49 o 
  -1   5   1     5671.01     5849.64    220.74 o 
   0   5   1   190415.38   192823.22   2446.60 o 
   1   5   1      720.99      900.99    140.24 o 
   2   5   1    49535.32    50111.50    909.37 o 
   3   5   1     9951.50     9697.83    360.24 o 
   4   5   1     1335.80     1172.07    266.37 o 
   5   5   1       60.78      210.36    205.85 o 
   6   5   1      844.18      720.20    266.81 o 
   7   5   1    11482.12    11503.15    691.01 o 
   8   5   1    56326.40    50883.80   1763.48 o 
   9   5   1      516.81      441.69    555.37 o 
  10   5   1    12540.65    13653.75   1069.50 o 
  11   5   1     3006.77     3133.49    671.65 o 
 -11   6   1    63136.68    68336.11   2281.99 o 
 -10   6   1     3652.73     3806.49    651.00 o 
  -9   6   1      985.86     1336.08    469.79 o 
  -8   6   1     1119.77     1872.80    437.50 o 
  -7   6   1    18922.91    18500.70    845.42 o 
  -6   6   1     4296.99     5307.01    514.41 o 
  -5   6   1     4429.45     4644.05    347.92 o 
  -4   6   1     1691.16     1887.97    240.03 o 
  -3   6   1   293025.19   292857.41   4319.68 o 
  -2   6   1     4599.50     5311.21    286.41 o 
  -1   6   1     5683.12     6278.46    247.41 o 
   0   6   1     3228.27     3669.30    220.48 o 
   1   6   1    47190.74    46895.18    796.70 o 
   2   6   1      807.83      910.20    195.07 o 
   3   6   1     9519.20    10157.41    431.82 o 
   4   6   1     3201.42     3533.83    377.31 o 
   5   6   1   187570.23   185401.78   3361.10 o 
   6   6   1        7.90      126.92    335.38 o 
   7   6   1      772.86      903.52    329.09 o 
   8   6   1     8738.61     9897.87    850.95 o 
   9   6   1    15851.46    16939.12   1100.39 o 
  10   6   1      393.08     1002.59    507.49 o 
  11   6   1     2832.52     4395.69    697.31 o 
 -10   7   1    31543.18    33256.88   1550.87 o 
  -9   7   1     1631.02     1846.01    471.41 o 
  -8   7   1     3592.66     3225.74    619.46 o 
  -7   7   1      158.51      311.93    284.13 o 
  -6   7   1     5200.19     5114.00    492.91 o 
  -5   7   1      414.54     1111.29    305.75 o 
  -4   7   1    76732.38    76213.92   1559.24 o 
  -3   7   1     4047.33     4082.82    349.46 o 
  -2   7   1   137491.19   135130.11   1978.85 o 
  -1   7   1     3041.16     3930.45    284.61 o 
   0   7   1    14247.02    14475.15    448.61 o 
   1   7   1     7330.56     7267.10    315.33 o 
   2   7   1     4407.35     5164.98    322.95 o 
   3   7   1     3139.23     2888.94    367.80 o 
   4   7   1    67260.73    68673.53   1353.70 o 
   5   7   1     6179.55     6463.31    569.48 o 
   6   7   1    70605.46    70683.98   1718.80 o 
   7   7   1     1944.52     2398.90    505.12 o 
   8   7   1    17723.31    16842.53   1004.87 o 
   9   7   1    10169.47    10893.29    795.44 o 
  10   7   1       41.14      273.16    518.15 o 
 -10   8   1      350.89      636.65    432.80 o 
  -9   8   1     8865.25     8123.44   1045.11 o 
  -8   8   1     5865.15     6372.85    611.81 o 
  -7   8   1    12351.96    12415.31    742.11 o 
  -6   8   1     2164.06     2274.11    387.34 o 
  -5   8   1    29121.09    27254.46    954.40 o 
  -4   8   1     5161.94     5156.12    486.23 o 
  -3   8   1       57.11      309.31    277.55 o 
  -2   8   1     4131.76     3762.64    402.04 o 
  -1   8   1    22895.62    21554.71    666.23 o 
   0   8   1      792.35     1072.94    321.52 o 
   1   8   1    25656.76    24154.84    709.32 o 
   2   8   1     6228.05     5968.81    507.87 o 
   3   8   1    26712.47    25883.01    723.20 o 
   4   8   1      833.07      705.36    324.96 o 
   5   8   1      119.03      440.09    334.19 o 
   6   8   1     5486.17     7183.24    717.78 o 
   7   8   1    19812.07    19828.37    928.39 o 
   8   8   1       58.64      448.83    407.09 o 
   9   8   1     9242.81    10073.35    907.50 o 
  -9   9   1       11.31      385.27    403.55 o 
  -8   9   1      361.98      583.88    719.35 o 
  -7   9   1     2082.98     2431.15    471.48 o 
  -6   9   1      601.33     1916.19    542.29 o 
  -5   9   1     2634.48     3172.44    513.49 o 
  -4   9   1    24193.90    25336.89    900.07 o 
  -3   9   1     1402.40     1438.45    381.16 o 
  -2   9   1    13719.10    13587.89    622.96 o 
  -1   9   1      771.63     1197.09    430.69 o 
   0   9   1        9.08      335.70    272.38 o 
   1   9   1     3218.48     4591.44    724.74 o 
   2   9   1     1371.19     1852.14    338.86 o 
   3   9   1     9340.39     9045.51    693.38 o 
   4   9   1    34018.06    32300.79    985.87 o 
   5   9   1     3527.31     4047.92    622.56 o 
   6   9   1     6817.83     7400.31    724.21 o 
   7   9   1     4546.04     4941.66    530.00 o 
   8   9   1      586.52     1262.34    578.99 o 
   9   9   1      538.61      599.81    434.56 o 
  -8  10   1     2215.25     2127.36    562.24 o 
  -7  10   1    79634.52    75482.55   2701.98 o 
  -6  10   1     7155.17     8131.89    718.36 o 
  -5  10   1     3454.71     3964.27    671.67 o 
  -4  10   1     1629.61     1112.82    343.27 o 
  -3  10   1     3989.01     3705.52    439.01 o 
  -2  10   1     2907.71     1296.23    865.32 o 
  -1  10   1     7023.09     6433.22    554.29 o 
   0  10   1     7430.33     8449.49    813.03 o 
   1  10   1   151435.42   155844.25   3002.40 o 
   2  10   1     1893.49     1964.36    715.23 o 
   3  10   1     4823.42     5016.60    506.83 o 
   4  10   1     8476.68     8107.05    778.59 o 
   5  10   1     5560.83     5149.49    623.34 o 
   6  10   1      129.02      340.52    397.51 o 
   7  10   1     3009.33     3815.67    661.38 o 
   8  10   1     3309.57     3985.17    672.85 o 
  -7  11   1     1010.79     1633.23    435.36 o 
  -6  11   1    23834.04    20659.96   1388.15 o 
  -5  11   1     2474.46     2834.70    545.47 o 
  -4  11   1    11323.87    11522.67    757.27 o 
  -3  11   1     1029.44     2077.66    662.58 o 
  -2  11   1     7485.32     8348.46    729.00 o 
  -1  11   1     1774.04     1166.78    825.30 o 
   0  11   1    17366.02    17751.93    966.48 o 
   1  11   1     3429.08     4106.26    771.97 o 
   2  11   1    37429.86    39756.46   1356.99 o 
   3  11   1     1495.33     1151.32    823.04 o 
   4  11   1    23020.03    24156.15    964.91 o 
   5  11   1     4602.65     4039.21    762.35 o 
   6  11   1     1621.36     1906.87    489.90 o 
  -5  12   1    11579.43    13796.38   1108.01 o 
  -4  12   1     3914.14     2642.93    694.97 o 
  -3  12   1    17597.57    18091.89    984.69 o 
  -2  12   1     3687.10     4358.53    746.27 o 
  -1  12   1    18286.67    17890.11   1118.34 o 
   0  12   1     5391.94     5774.85    975.02 o 
   1  12   1      226.38      434.79    385.02 o 
   2  12   1     4809.72     3808.15    852.80 o 
   3  12   1    15142.82    16556.11   1029.84 o 
   4  12   1      385.43      760.89    595.94 o 
   5  12   1    15241.65    16680.09   1084.14 o 
  -2  13   1     2581.65     2837.28    590.75 o 
  -1  13   1     3440.90     4789.81    821.55 o 
   0  13   1     4702.62     5547.55    699.90 o 
   1  13   1     2276.15     1377.10    987.16 o 
 -12   0   2     1669.35     1052.51    583.65 o 
 -11   0   2       76.36        0.00   1175.37 o 
 -10   0   2     6041.54     6494.88    760.50 o 
  -9   0   2     6502.51     6372.26    983.41 o 
  -8   0   2     7306.21     7968.21    683.05 o 
  -7   0   2     1107.32      890.43    732.76 o 
  -6   0   2   461316.09   438715.38   9329.46 o 
  -5   0   2      335.36      527.91    253.00 o 
  -4   0   2    18330.29    17769.48    630.63 o 
  -3   0   2      578.52      961.54    164.09 o 
  -2   0   2    41462.05    42803.04    879.73 o 
  -1   0   2     1844.84     2151.05    163.07 o 
   0   0   2    53861.77    56501.81   1061.44 o 
   1   0   2     2222.38     2817.41    174.98 o 
   2   0   2   707217.63   670649.00  19844.76 o 
   3   0   2     7789.53     8384.59    355.81 o 
   4   0   2    25113.11    25644.44    980.59 o 
   5   0   2     3149.79     3406.85    370.01 o 
   6   0   2    33929.18    30552.80   1127.50 o 
   7   0   2    20903.04    17818.00    804.89 o 
   8   0   2    23405.12    21705.87   1085.36 o 
   9   0   2       84.68      317.11    711.34 o 
  10   0   2   101610.83   100341.59   2992.30 o 
  11   0   2     6784.19     8398.43   1511.03 o 
  12   0   2     1075.85     1393.76    732.78 o 
 -12   1   2      484.67      158.45    598.60 o 
 -11   1   2    86171.21    84460.68   1941.46 o 
 -10   1   2      894.46     1029.11    749.23 o 
  -9   1   2     2082.69     2655.29    381.94 o 
  -8   1   2      147.72     1582.24    622.57 o 
  -7   1   2     3827.66     3869.56    317.43 o 
  -6   1   2      396.02      836.66    266.56 o 
  -5   1   2   279668.88   273408.56   3826.71 o 
  -4   1   2       43.61      313.73    129.05 o 
  -3   1   2   385855.22   383115.78   4747.23 o 
  -2   1   2      454.14      842.71    108.07 o 
  -1   1   2    17815.49    19069.47    302.80 o 
   0   1   2       31.51      864.08     79.60 o 
   1   1   2    13770.39    14263.89    358.26 o 
   2   1   2      306.30      632.22    109.92 o 
   3   1   2   134126.89   130234.20   2274.21 o 
   4   1   2        8.14      205.97    114.11 o 
   5   1   2   255089.98   255593.63   4215.59 o 
   6   1   2        3.70      274.02    208.35 o 
   7   1   2     2032.91     2178.87    317.41 o 
   8   1   2       52.32      301.56    321.14 o 
   9   1   2      489.47      917.29    424.06 o 
  10   1   2      378.71        0.00    593.28 o 
  11   1   2    45544.64    40157.40   1425.55 o 
  12   1   2      129.90        0.00    771.80 o 
 -12   2   2    13521.28    13395.58    872.80 o 
 -11   2   2     3619.50     3810.95    590.51 o 
 -10   2   2     4361.96     4295.82    484.19 o 
  -9   2   2      247.07     2388.98    794.59 o 
  -8   2   2    43499.64    41014.56   1023.84 o 
  -7   2   2     1842.98     2396.54    377.61 o 
  -6   2   2     6929.92     6635.75    331.91 o 
  -5   2   2     1385.03     1495.80    252.31 o 
  -4   2   2    95586.17    96088.18   1381.17 o 
  -3   2   2     1392.37     1945.92    149.90 o 
  -2   2   2    50532.56    53721.61    810.26 o 
  -1   2   2     1619.81     2200.46    126.37 o 
   0   2   2   116091.09   120959.60   1904.08 o 
   1   2   2     5697.40     6333.28    239.68 o 
   2   2   2    21525.96    24641.15    542.74 o 
   3   2   2     1386.44     1632.22    162.22 o 
   4   2   2    59328.39    58394.98   1058.41 o 
   5   2   2    13688.84    12452.83    390.52 o 
   6   2   2    24466.50    23470.03    641.76 o 
   7   2   2     1652.15     2140.55    348.66 o 
   8   2   2    12039.07    12078.77    630.73 o 
   9   2   2    13026.60    12741.87    862.30 o 
  10   2   2     4382.00     4696.45    626.99 o 
  11   2   2      108.48      298.45    616.21 o 
  12   2   2     4885.15     5377.09    698.06 o 
 -12   3   2       47.10      359.92    548.90 o 
 -11   3   2      460.46      775.21    416.83 o 
 -10   3   2      105.05      640.21    571.18 o 
  -9   3   2    94596.76    89060.10   1834.03 o 
  -8   3   2       14.68      451.99    365.40 o 
  -7   3   2   107409.78   103073.27   1828.06 o 
  -6   3   2      716.81      794.44    256.81 o 
  -5   3   2    36816.93    36730.05    678.75 o 
  -4   3   2       13.45      291.98    144.77 o 
  -3   3   2     2296.42     2665.22    238.65 o 
  -2   3   2      276.71      669.61    116.60 o 
  -1   3   2   292436.03   303784.13   4588.59 o 
   0   3   2     1292.45     1574.08    143.87 o 
   1   3   2   201756.44   217151.94   2834.17 o 
   2   3   2       21.53      315.40    137.51 o 
   3   3   2    50075.50    51395.46    908.43 o 
   4   3   2     1908.18     1994.84    200.54 o 
   5   3   2     1380.08     1751.16    198.11 o 
   6   3   2        8.09      103.70    183.89 o 
   7   3   2   122332.55   116990.29   2533.78 o 
   8   3   2     1136.45     1577.99    545.46 o 
   9   3   2    54005.34    50084.40   1554.29 o 
  10   3   2      849.04     1159.97    553.17 o 
  11   3   2     7413.93     7554.96    818.35 o 
 -12   4   2      720.29      877.15    617.11 o 
 -11   4   2      362.36      393.44    649.16 o 
 -10   4   2   128200.75   128643.99   2751.13 o 
  -9   4   2     2607.84     2625.16    546.32 o 
  -8   4   2     3704.31     3547.14    395.60 o 
  -7   4   2       25.29      544.29    326.84 o 
  -6   4   2    19079.39    18189.50    547.15 o 
  -5   4   2     2023.64     2049.00    228.07 o 
  -4   4   2    15913.45    15208.55    455.53 o 
  -3   4   2     2333.89     2050.38    198.69 o 
  -2   4   2   530648.81   537061.00   8036.02 o 
  -1   4   2     1026.09     1105.73    126.85 o 
   0   4   2    12281.57    12719.15    351.41 o 
   1   4   2     8935.13     9315.62    300.93 o 
   2   4   2    28061.77    27974.90    595.70 o 
   3   4   2     8380.61     8060.72    317.28 o 
   4   4   2    26285.74    26183.64    684.40 o 
   5   4   2      110.42      215.18    164.17 o 
   6   4   2   224496.06   216477.39   3789.94 o 
   7   4   2     6531.65     6455.53    565.60 o 
   8   4   2     2215.68     2087.79    514.93 o 
   9   4   2      458.93      611.00    520.34 o 
  10   4   2    15831.35    15727.49   1162.55 o 
  11   4   2    11270.61    11662.10   1078.20 o 
 -11   5   2     2408.64     2233.48    625.08 o 
 -10   5   2      351.71      388.80    419.93 o 
  -9   5   2    49522.93    47355.20   1445.29 o 
  -8   5   2      806.84     1249.64    391.80 o 
  -7   5   2   168833.31   165166.94   2659.24 o 
  -6   5   2      944.29      992.85    305.94 o 
  -5   5   2    25430.46    25415.79    623.51 o 
  -4   5   2      598.11      516.17    170.67 o 
  -3   5   2    16759.41    17962.08    485.00 o 
  -2   5   2      446.67      496.25    144.18 o 
  -1   5   2   145639.56   144964.16   2563.62 o 
   0   5   2      235.30      384.84    125.65 o 
   1   5   2   397536.53   411367.94   5233.10 o 
   2   5   2     4185.95     4381.48    258.66 o 
   3   5   2     2518.42     2789.16    241.70 o 
   4   5   2       88.65      284.86    167.49 o 
   5   5   2     3189.74     3962.12    366.32 o 
   6   5   2     4113.02     4344.90    461.68 o 
   7   5   2    64696.35    63043.71   1634.04 o 
   8   5   2      636.86      625.71    490.57 o 
   9   5   2   141311.94   141630.78   3751.49 o 
  10   5   2     1056.70      843.66    631.47 o 
  11   5   2      484.83      792.76    558.18 o 
 -11   6   2     1587.53     2681.84    756.02 o 
 -10   6   2       64.61       84.81    459.74 o 
  -9   6   2       35.83      150.13    369.72 o 
  -8   6   2    12741.65    12007.31    931.04 o 
  -7   6   2      919.63      973.99    309.34 o 
  -6   6   2    16996.95    17723.88    742.94 o 
  -5   6   2      387.12      385.03    214.63 o 
  -4   6   2    42255.13    40028.31    867.72 o 
  -3   6   2        4.01      316.66    167.10 o 
  -2   6   2      447.45      712.52    192.63 o 
  -1   6   2      596.33      417.94    166.15 o 
   0   6   2    43308.51    44157.60    744.69 o 
   1   6   2     1418.15     1177.70    192.84 o 
   2   6   2    30479.98    30433.77    647.41 o 
   3   6   2      734.06      839.27    198.81 o 
   4   6   2    17908.38    15291.30    540.71 o 
   5   6   2     5534.94     5415.49    512.30 o 
   6   6   2       45.11      611.60    346.35 o 
   7   6   2       51.35      529.39    389.36 o 
   8   6   2    16370.09    16215.41   1003.55 o 
   9   6   2     6835.14     8044.98    984.96 o 
  10   6   2     6812.09     7124.90    877.51 o 
 -10   7   2     3391.30     3940.13    606.92 o 
  -9   7   2    15869.05    17493.18   1288.92 o 
  -8   7   2      753.11      985.16    408.31 o 
  -7   7   2     4304.18     4956.87    537.65 o 
  -6   7   2      525.26      703.13    302.30 o 
  -5   7   2   106136.43   107556.88   2178.81 o 
  -4   7   2      633.71      624.25    239.73 o 
  -3   7   2    42250.85    41444.13   1034.08 o 
  -2   7   2     1947.67     1911.08    231.71 o 
  -1   7   2    48697.42    49471.12    933.10 o 
   0   7   2     4022.89     3953.95    303.19 o 
   1   7   2     6406.04     6875.50    341.52 o 
   2   7   2      239.75      207.69    202.58 o 
   3   7   2   179064.97   177793.84   2765.63 o 
   4   7   2     2612.62     2861.74    412.97 o 
   5   7   2    27531.74    27460.98    889.87 o 
   6   7   2     1308.32     1377.78    429.81 o 
   7   7   2    22088.69    21289.93    913.99 o 
   8   7   2     5165.49     4680.69    741.55 o 
   9   7   2      794.79     1161.42    521.89 o 
  10   7   2       96.01     1206.45    497.14 o 
 -10   8   2     7832.46     9151.06    851.40 o 
  -9   8   2      105.93      260.40    367.64 o 
  -8   8   2      765.80       66.85    974.47 o 
  -7   8   2      619.96      536.97    308.85 o 
  -6   8   2   120344.00   125190.42   2685.65 o 
  -5   8   2       14.21      163.13    237.28 o 
  -4   8   2     1319.27     2588.62    472.52 o 
  -3   8   2       47.15      199.89    279.57 o 
  -2   8   2    24534.29    22885.23    662.76 o 
  -1   8   2      164.05      358.06    257.02 o 
   0   8   2     4980.62     4339.87    371.43 o 
   1   8   2      813.58      831.28    271.18 o 
   2   8   2   163328.58   165105.75   2582.64 o 
   3   8   2     1690.91     1402.53    432.58 o 
   4   8   2      193.42      662.07    256.91 o 
   5   8   2      693.99     1369.77    446.32 o 
   6   8   2    20218.40    20540.13    949.49 o 
   7   8   2     6065.47     7369.28    726.75 o 
   8   8   2     3178.05     5708.26    787.25 o 
   9   8   2       74.18      393.83    441.25 o 
  -9   9   2     9229.92     9782.55   1294.04 o 
  -8   9   2     3987.81     3487.64    625.63 o 
  -7   9   2     6495.20     5351.01    892.17 o 
  -6   9   2     1051.83     1296.09    409.35 o 
  -5   9   2    33488.51    31087.12   1270.00 o 
  -4   9   2     1249.39     1026.90    312.11 o 
  -3   9   2   178904.86   174029.25   3113.16 o 
  -2   9   2     3320.42     3780.01    542.60 o 
  -1   9   2    25775.57    24947.83    802.50 o 
   0   9   2      302.88      592.62    355.47 o 
   1   9   2     5049.19     5425.19    459.94 o 
   2   9   2     4364.51     3071.74    689.95 o 
   3   9   2    31177.55    29257.18    944.56 o 
   4   9   2      231.81      255.86    438.94 o 
   5   9   2   152157.14   144867.27   2873.06 o 
   6   9   2     3003.12     3243.36    673.71 o 
   7   9   2     5152.92     5244.04    658.79 o 
   8   9   2      313.89      174.01    397.54 o 
  -8  10   2     5971.74     6032.18    986.13 o 
  -7  10   2      420.15      355.98    369.71 o 
  -6  10   2     4193.26     6130.33   1042.45 o 
  -5  10   2      251.56      383.37    367.32 o 
  -4  10   2     1763.31     2351.89    473.68 o 
  -3  10   2     1271.06     1313.43    359.14 o 
  -2  10   2    13633.75    13867.04    751.20 o 
  -1  10   2       41.15      101.61    710.65 o 
   0  10   2     3857.72     4511.27    499.43 o 
   1  10   2     1106.46      828.20    561.83 o 
   2  10   2     3961.43     4441.61    479.09 o 
   3  10   2       64.77      890.39    634.73 o 
   4  10   2     7051.11     7603.84    603.89 o 
   5  10   2     1093.64      522.69    914.49 o 
   6  10   2     7976.39     9322.25    815.33 o 
   7  10   2      416.95      333.46    404.23 o 
  -7  11   2     3865.34     8632.19    997.91 o 
  -6  11   2     4323.67     4183.87    575.06 o 
  -5  11   2    24230.88    21325.55   1494.99 o 
  -4  11   2     3601.35     3560.04    506.85 o 
  -3  11   2     4939.20     5554.78    594.73 o 
  -2  11   2      653.90     1231.77    546.33 o 
  -1  11   2    67610.85    66184.28   1876.46 o 
   0  11   2     3955.20     3585.94    947.30 o 
   1  11   2     4383.79     4373.07    558.99 o 
   2  11   2       94.35      801.30    559.50 o 
   3  11   2    17110.40    18867.03    907.28 o 
   4  11   2     6186.99     6253.65    961.92 o 
   5  11   2     1897.35     2425.90    540.13 o 
   6  11   2       55.17      907.87    528.02 o 
  -5  12   2      195.33      700.76    428.29 o 
  -4  12   2       52.19      120.85    414.31 o 
  -3  12   2       11.58        0.00    402.26 o 
  -2  12   2    36274.78    37636.82   1536.59 o 
  -1  12   2      144.28      394.35    573.78 o 
   0  12   2        1.92      686.06    450.09 o 
   1  12   2      434.75      761.58    783.07 o 
   2  12   2    23818.46    25387.88   1163.15 o 
   3  12   2      941.87     3515.90    951.24 o 
   4  12   2      174.23      492.79    377.24 o 
  -1  13   2     9239.72     9895.32    855.00 o 
   0  13   2     1114.62      819.21    579.49 o 
   1  13   2    75138.19    74303.20   2051.56 o 
 -12   1   3      126.38      118.36    303.90 o 
 -11   1   3       24.50      989.01    574.47 o 
 -10   1   3    59767.86    54881.67   1388.42 o 
  -9   1   3       47.20        0.00    626.63 o 
  -8   1   3    75940.72    73375.16   1457.38 o 
  -7   1   3      215.88      460.34    477.13 o 
  -6   1   3       41.29      525.12    170.92 o 
  -5   1   3      594.49      821.18    224.38 o 
  -4   1   3     5749.72     6562.11    239.05 o 
  -3   1   3     2249.00     2531.81    155.41 o 
  -2   1   3   293859.31   312092.06   3750.89 o 
  -1   1   3     3348.49     3609.37    163.14 o 
   0   1   3   212173.42   223930.89   2779.39 o 
   1   1   3    14181.24    14399.46    299.10 o 
   2   1   3     1564.82     1531.12    168.62 o 
   3   1   3     9075.96     8645.01    261.82 o 
   4   1   3        5.61      196.11    151.80 o 
   5   1   3    10074.64     9718.38    325.03 o 
   6   1   3   119985.79   118332.08   2305.66 o 
   7   1   3     4311.50     4749.53    426.56 o 
   8   1   3    46624.61    45939.89   1130.12 o 
   9   1   3     6873.39     7364.69    725.95 o 
  10   1   3     1185.51     1569.50    514.00 o 
  11   1   3     4058.88     5717.32    928.41 o 
 -12   2   3       35.06      636.45    516.60 o 
 -11   2   3      405.74      370.96    321.17 o 
 -10   2   3      646.61     1002.54    510.27 o 
  -9   2   3    68856.16    64046.42   1422.67 o 
  -8   2   3      450.72      661.98    656.71 o 
  -7   2   3     2765.93     3117.05    307.23 o 
  -6   2   3      394.07      370.89    220.09 o 
  -5   2   3   151282.95   150048.00   2101.05 o 
  -4   2   3      380.40      697.40    165.78 o 
  -3   2   3    23966.88    28070.32    501.20 o 
  -2   2   3       48.80      264.67     95.39 o 
  -1   2   3   187645.84   193676.95   2522.71 o 
   0   2   3     1907.03     2361.75    142.43 o 
   1   2   3    20361.30    22425.94    548.35 o 
   2   2   3      294.32      526.78    127.26 o 
   3   2   3   244108.56   254513.33   3874.94 o 
   4   2   3       93.98      281.75    133.93 o 
   5   2   3      113.75      439.93    174.90 o 
   6   2   3      627.70      667.68    213.32 o 
   7   2   3    98124.06    97735.20   1978.06 o 
   8   2   3     2519.13     2853.33    481.43 o 
   9   2   3     2122.86     2668.43    491.69 o 
  10   2   3      146.90      195.21    553.63 o 
  11   2   3    43605.41    45072.89   1555.83 o 
 -12   3   3    40540.57    41760.20   1488.43 o 
 -11   3   3     1827.81     2380.38    631.09 o 
 -10   3   3     1362.90     1497.79    367.71 o 
  -9   3   3       30.02      327.92    428.10 o 
  -8   3   3      445.24     1058.30    304.72 o 
  -7   3   3     2120.81     2038.08    389.51 o 
  -6   3   3   119033.77   112310.73   1783.74 o 
  -5   3   3     7080.84     7389.38    353.12 o 
  -4   3   3   167081.36   166282.92   2274.84 o 
  -3   3   3       77.31      293.93    125.82 o 
  -2   3   3     9063.55     9352.62    309.94 o 
  -1   3   3     6089.79     5794.48    214.90 o 
   0   3   3       23.84      179.37    122.30 o 
   1   3   3      952.37     1041.75    156.10 o 
   2   3   3   265130.16   275906.44   4037.98 o 
   3   3   3    18562.25    16701.50    411.37 o 
   4   3   3   164805.47   158058.75   2467.27 o 
   5   3   3     1616.13     1639.54    204.58 o 
   6   3   3    12154.33    11605.64    534.56 o 
   7   3   3    12376.12    11526.68    596.43 o 
   8   3   3       15.01      429.59    447.94 o 
   9   3   3     2268.33     2166.27    597.59 o 
  10   3   3    35226.34    36226.32   1417.66 o 
  11   3   3     3480.67     3210.44    699.33 o 
 -12   4   3       30.89      895.73    596.76 o 
 -11   4   3      942.32     2088.88    501.05 o 
 -10   4   3      121.78      390.80    549.52 o 
  -9   4   3    17083.21    17526.25    770.65 o 
  -8   4   3      377.18      373.19    275.35 o 
  -7   4   3     4266.63     4918.19    365.99 o 
  -6   4   3      926.08      886.42    286.30 o 
  -5   4   3     2606.10     2659.13    224.66 o 
  -4   4   3      197.18      298.86    151.01 o 
  -3   4   3     1776.77     2033.28    214.06 o 
  -2   4   3     1848.13     2044.08    182.04 o 
  -1   4   3    38187.20    38266.71    870.95 o 
   0   4   3      110.89      133.52    118.65 o 
   1   4   3      910.63     1578.31    184.17 o 
   2   4   3     6464.16     6731.51    316.11 o 
   3   4   3     3918.64     4632.36    263.24 o 
   4   4   3       26.66       56.99    149.66 o 
   5   4   3    13922.73    13102.09    512.09 o 
   6   4   3     2959.24     3271.92    322.47 o 
   7   4   3    12417.90    11755.63    664.06 o 
   8   4   3      245.90     1046.73    489.36 o 
   9   4   3       51.96      706.42    561.34 o 
  10   4   3     2856.98     4632.36    782.97 o 
  11   4   3      430.12     1102.27    627.79 o 
 -11   5   3      360.74      484.08    568.88 o 
 -10   5   3       41.52       88.88    366.10 o 
  -9   5   3     5317.74     4604.97    710.59 o 
  -8   5   3      139.53      311.49    286.66 o 
  -7   5   3     3131.68     3355.36    332.91 o 
  -6   5   3    97091.97    95075.65   1650.65 o 
  -5   5   3       45.88      216.46    161.29 o 
  -4   5   3    58921.29    57683.57   1312.45 o 
  -3   5   3    11046.95    10733.83    340.75 o 
  -2   5   3     2295.99     2516.09    203.07 o 
  -1   5   3     2421.08     2693.52    286.85 o 
   0   5   3      202.76      477.04    184.24 o 
   1   5   3    14985.23    13951.10    396.71 o 
   2   5   3   127187.84   129167.73   1938.84 o 
   3   5   3      576.24      512.30    190.30 o 
   4   5   3    44375.59    43656.43    882.11 o 
   5   5   3    12038.85    10728.01    478.39 o 
   6   5   3       24.29      314.06    307.11 o 
   7   5   3      546.67      948.54    437.37 o 
   8   5   3     1235.66     1264.44    462.01 o 
   9   5   3     9559.25    10159.74    915.87 o 
  10   5   3    25726.23    23833.23   1338.09 o 
  11   5   3      274.07      851.67    541.81 o 
 -11   6   3     2421.48     3302.52    654.85 o 
 -10   6   3        5.39       82.95    597.67 o 
  -9   6   3    81051.93    85115.55   2359.12 o 
  -8   6   3      462.14      755.98    369.90 o 
  -7   6   3     5820.42     6302.91    499.68 o 
  -6   6   3     1148.35      903.25    238.81 o 
  -5   6   3    45110.06    42695.89   1032.14 o 
  -4   6   3     3236.01     2882.70    317.83 o 
  -3   6   3    30440.52    28782.31    713.74 o 
  -2   6   3     2272.72     1946.22    204.63 o 
  -1   6   3   208687.92   208113.33   3302.49 o 
   0   6   3     5242.82     5616.07    305.21 o 
   1   6   3    11516.12    11613.65    393.38 o 
   2   6   3       37.85      242.77    184.20 o 
   3   6   3    71233.59    71378.63   1317.76 o 
   4   6   3    12526.43    12760.96    543.94 o 
   5   6   3    24125.57    23603.12    815.89 o 
   6   6   3       41.13      190.11    352.05 o 
   7   6   3    75410.51    78539.13   2040.74 o 
   8   6   3     4272.65     4379.93    706.44 o 
   9   6   3     2221.89     2495.68    583.97 o 
  10   6   3      638.95     1107.50    640.36 o 
 -10   7   3    16431.64    19018.33   1186.55 o 
  -9   7   3     3152.76     2921.26    506.20 o 
  -8   7   3    73784.02    77502.55   2188.25 o 
  -7   7   3     3755.63     4096.20    478.96 o 
  -6   7   3    15878.03    15588.21    817.73 o 
  -5   7   3     2030.17     2100.10    256.45 o 
  -4   7   3      754.45      857.17    241.61 o 
  -3   7   3     4878.19     4714.21    345.03 o 
  -2   7   3    77267.86    77068.40   1633.36 o 
  -1   7   3    16070.18    15325.97    481.34 o 
   0   7   3   129427.04   127875.48   1924.58 o 
   1   7   3     1608.42     1483.62    272.12 o 
   2   7   3    43135.01    42182.85    877.37 o 
   3   7   3    18211.04    17165.09    622.53 o 
   4   7   3      138.98      217.00    233.33 o 
   5   7   3      170.78      245.71    376.20 o 
   6   7   3    53331.73    54441.77   1405.50 o 
   7   7   3     6823.66     5544.10    636.84 o 
   8   7   3    30109.42    27564.63   1293.45 o 
   9   7   3      349.37      322.13    606.30 o 
  10   7   3     9492.05    10240.38    932.00 o 
 -10   8   3        4.28      210.54    375.33 o 
  -9   8   3      108.14        0.00    847.39 o 
  -8   8   3     1107.59     1096.87    403.65 o 
  -7   8   3     5050.51     4021.71    879.70 o 
  -6   8   3      591.36      665.88    359.11 o 
  -5   8   3    38798.86    36834.29   1176.63 o 
  -4   8   3      589.94      613.40    271.73 o 
  -3   8   3    11950.98    11601.56    591.28 o 
  -2   8   3     5926.42     5883.50    496.54 o 
  -1   8   3     3441.41     3346.72    299.81 o 
   0   8   3      475.85      590.18    243.15 o 
   1   8   3    16444.11    16498.19    594.67 o 
   2   8   3    12842.50    12140.98    600.68 o 
   3   8   3    54059.70    52180.73   1156.90 o 
   4   8   3       93.13      298.01    406.04 o 
   5   8   3      156.54      407.26    303.68 o 
   6   8   3     7918.86     7044.00    652.30 o 
   7   8   3     2147.95     1723.02    499.21 o 
   8   8   3       68.05      335.36    544.11 o 
   9   8   3     1873.26     2147.15    627.50 o 
  -9   9   3     1284.02      533.33    452.02 o 
  -8   9   3     1806.91     5002.51   1620.32 o 
  -7   9   3     3732.48     3443.54    522.23 o 
  -6   9   3      317.26       93.38    667.10 o 
  -5   9   3     6849.30     6783.48    602.62 o 
  -4   9   3     5175.04     5482.34    559.81 o 
  -3   9   3     8059.23     7324.18    504.18 o 
  -2   9   3    48454.62    43120.00   1129.07 o 
  -1   9   3     2970.12     3870.04    476.56 o 
   0   9   3     6404.15     7300.51    547.42 o 
   1   9   3     8014.47     8272.62    662.15 o 
   2   9   3     1531.78     2105.63    375.48 o 
   3   9   3     3223.96     3788.43    603.73 o 
   4   9   3     4505.22     4299.50    414.89 o 
   5   9   3    10264.04    10382.07    810.80 o 
   6   9   3    22290.26    21710.17    939.34 o 
   7   9   3      711.40      928.25    510.72 o 
   8   9   3     3961.07     3048.49    703.23 o 
  -8  10   3       40.56      206.87    422.70 o 
  -7  10   3     9976.46    10672.21   1017.82 o 
  -6  10   3       31.01      406.50    347.16 o 
  -5  10   3    84036.92    80320.91   2476.11 o 
  -4  10   3     1869.53     1600.94    360.75 o 
  -3  10   3     9255.03     9487.75    725.64 o 
  -2  10   3      137.27      404.32    339.70 o 
  -1  10   3    23058.39    20936.48    935.42 o 
   0  10   3     7169.44     7010.21    751.90 o 
   1  10   3    27825.75    27923.91   1084.27 o 
   2  10   3      156.14      851.51    585.45 o 
   3  10   3    71202.41    71665.27   1702.97 o 
   4  10   3     5192.21     4327.17    735.81 o 
   5  10   3     9469.92     8180.48    705.36 o 
   6  10   3       88.60     1259.55    928.11 o 
   7  10   3    15570.80    15396.92    990.44 o 
  -7  11   3     2397.34     1927.63    454.13 o 
  -6  11   3    10309.61    12623.50   1138.70 o 
  -5  11   3     7106.50     6262.94    696.17 o 
  -4  11   3    39536.75    43900.31   2002.11 o 
  -3  11   3     3915.90     4611.76    583.32 o 
  -2  11   3    31536.83    32493.83   1231.54 o 
  -1  11   3     7296.93     6809.14    796.19 o 
   0  11   3     1720.78     1791.85    452.38 o 
   1  11   3     4170.20      648.92    732.98 o 
   2  11   3    19069.15    20242.63    891.48 o 
   3  11   3     2485.68     3524.76    635.71 o 
   4  11   3    23083.04    24423.93   1114.75 o 
   5  11   3     3078.82     1952.49    859.42 o 
   6  11   3    21633.10    21319.94   1129.52 o 
  -5  12   3      542.39      125.06    543.01 o 
  -4  12   3      275.58      812.72    394.20 o 
  -3  12   3     4987.79     5265.71    794.67 o 
  -2  12   3     1856.25     1883.37    697.83 o 
  -1  12   3    39679.30    39338.69   1373.11 o 
   0  12   3      119.34      246.78    572.60 o 
   1  12   3     1675.48     1695.09    472.23 o 
   2  12   3     3871.09     3044.54    821.07 o 
   3  12   3     1207.58     1492.03    371.08 o 
   4  12   3       45.05       33.91    651.03 o 
   0  13   3     3755.91     2836.70   1071.39 o 
 -12   0   4    22307.53    23184.55   1388.45 o 
 -11   0   4       30.19      129.75    490.58 o 
 -10   0   4    73510.54    74909.27   2337.07 o 
  -9   0   4      248.52      734.92    970.93 o 
  -8   0   4    80339.20    75433.75   2030.91 o 
  -7   0   4      107.82     1019.73    595.46 o 
  -6   0   4   152635.00   145857.95   2873.20 o 
  -5   0   4     6456.33     6404.77    547.20 o 
  -4   0   4   189936.59   190748.59   3533.85 o 
  -3   0   4     2624.74     2820.39    231.89 o 
  -2   0   4   158067.61   161616.48   2929.57 o 
  -1   0   4     3696.46     3651.86    260.45 o 
   0   0   4   393352.66   417776.84   6797.95 o 
   1   0   4    19192.63    19216.90    494.48 o 
   2   0   4   219761.58   217453.52   4695.91 o 
   3   0   4     9400.45     8632.62    398.13 o 
   4   0   4   181711.80   182820.89   5614.12 o 
   5   0   4    12089.14    11977.73    536.38 o 
   6   0   4   105460.63   119377.41   5160.23 o 
   7   0   4     6149.22     5786.85    646.13 o 
   8   0   4   121498.95   118251.22   3073.93 o 
   9   0   4    14354.95    13270.44   1072.55 o 
  10   0   4    73356.50    75585.27   3014.87 o 
  11   0   4     1482.96     1384.63   1575.24 o 
 -12   1   4     2617.25     2754.43    501.14 o 
 -11   1   4    33110.60    32169.67   1046.98 o 
 -10   1   4     1282.05     1278.73    473.14 o 
  -9   1   4    66616.98    67107.66   1480.54 o 
  -8   1   4      215.77      107.75    559.84 o 
  -7   1   4     9269.92     9819.12    470.16 o 
  -6   1   4      965.29     1428.14    305.39 o 
  -5   1   4     9016.06     9630.67    307.69 o 
  -4   1   4     1198.42     1417.87    177.66 o 
  -3   1   4    96302.74    98448.35   1301.38 o 
  -2   1   4      131.51      295.22    120.26 o 
  -1   1   4   211400.70   223697.03   2805.05 o 
   0   1   4      959.83     1207.08    120.37 o 
   1   1   4    22712.55    24836.23    426.00 o 
   2   1   4        8.63      108.15    108.40 o 
   3   1   4    43289.34    44606.83    943.12 o 
   4   1   4     2793.64     3476.74    216.64 o 
   5   1   4    47350.90    45837.62   1386.87 o 
   6   1   4      987.23     1368.41    278.62 o 
   7   1   4    77125.51    74859.74   1642.16 o 
   8   1   4     1520.56     1147.48    383.42 o 
   9   1   4     3116.11     3381.57    535.69 o 
  10   1   4     1255.15     1678.62    683.76 o 
  11   1   4     5949.16     5895.85    774.16 o 
 -12   2   4    28737.79    28171.51   1203.96 o 
 -11   2   4      146.05      210.34    448.53 o 
 -10   2   4     2209.91     2784.56    418.84 o 
  -9   2   4      703.34      997.84    406.65 o 
  -8   2   4   105272.21    97236.22   1815.18 o 
  -7   2   4      987.79     1199.75    573.71 o 
  -6   2   4     2778.41     3050.23    247.30 o 
  -5   2   4      433.38      298.04    167.89 o 
  -4   2   4   161747.95   164796.91   2273.84 o 
  -3   2   4     6998.91     7476.80    259.76 o 
  -2   2   4     3223.93     5427.20    196.20 o 
  -1   2   4     3738.13     3868.97    166.48 o 
   0   2   4   305571.28   313742.03   3882.09 o 
   1   2   4    11423.00    11210.24    301.53 o 
   2   2   4     7189.75     8217.92    313.73 o 
   3   2   4    14932.65    13523.06    391.86 o 
   4   2   4   139278.81   155735.00   3607.11 o 
   5   2   4     6167.03     5924.65    291.97 o 
   6   2   4     6993.17     7255.01    447.00 o 
   7   2   4     9861.35    10013.11    566.42 o 
   8   2   4    69976.95    71152.51   1637.60 o 
   9   2   4     3811.60     4634.88    663.88 o 
  10   2   4     8202.52     8611.72    856.60 o 
  11   2   4     5949.02     7163.20    870.21 o 
 -12   3   4       29.69     1794.23    666.62 o 
 -11   3   4      816.50      706.98    452.23 o 
 -10   3   4      988.68     1580.04    465.71 o 
  -9   3   4     6027.89     6294.07    499.37 o 
  -8   3   4     2711.59     2246.67    456.81 o 
  -7   3   4    83556.26    81880.52   1393.22 o 
  -6   3   4      215.13      257.82    222.78 o 
  -5   3   4    62386.63    61412.57   1020.98 o 
  -4   3   4     1338.96     1593.50    197.95 o 
  -3   3   4      410.01      965.83    135.88 o 
  -2   3   4     1403.69     1721.48    154.84 o 
  -1   3   4    52331.72    54508.64    797.13 o 
   0   3   4      259.69      517.21    131.04 o 
   1   3   4   145771.75   149057.31   2665.85 o 
   2   3   4     4991.43     5029.59    245.31 o 
   3   3   4    71045.26    75743.35   1363.35 o 
   4   3   4      279.70      370.24    166.21 o 
   5   3   4      426.81      887.08    253.31 o 
   6   3   4     5975.65     5943.95    388.01 o 
   7   3   4    20812.90    19578.15    797.79 o 
   8   3   4      552.01      985.83    409.59 o 
   9   3   4    20748.00    22208.64   1128.17 o 
  10   3   4     5444.97     4685.26    749.81 o 
  11   3   4    13138.95    12598.37   1274.35 o 
 -12   4   4    40114.72    41301.20   1641.22 o 
 -11   4   4     1850.41     1653.61    606.13 o 
 -10   4   4    47934.27    48425.57   1555.60 o 
  -9   4   4     3507.40     3247.93    532.77 o 
  -8   4   4    47241.92    44474.47   1085.07 o 
  -7   4   4      286.67      359.92    225.00 o 
  -6   4   4    99802.68    96689.14   1623.47 o 
  -5   4   4     1506.69     1357.30    256.49 o 
  -4   4   4   193617.67   198829.30   2725.13 o 
  -3   4   4      248.95      306.76    134.15 o 
  -2   4   4   262189.66   269187.94   4114.12 o 
  -1   4   4    10252.18     9766.67    344.04 o 
   0   4   4   143319.86   144839.59   2462.54 o 
   1   4   4     1419.59     1658.33    200.97 o 
   2   4   4   140557.73   153155.56   2792.41 o 
   3   4   4    10732.50    10767.20    423.35 o 
   4   4   4   221147.03   221087.75   3016.35 o 
   5   4   4    11571.01    11325.55    445.40 o 
   6   4   4   114455.78   111443.88   2202.65 o 
   7   4   4     3620.18     3678.40    423.77 o 
   8   4   4    26280.07    25079.46   1161.63 o 
   9   4   4     2315.30     2486.18    677.68 o 
  10   4   4    18219.25    17815.01   1241.74 o 
  11   4   4     3604.93     3942.23    772.78 o 
 -11   5   4     9511.61    10851.55    826.40 o 
 -10   5   4      795.79     1638.48    583.95 o 
  -9   5   4      269.87      936.21    412.45 o 
  -8   5   4     1973.69     2572.28    391.39 o 
  -7   5   4    34852.23    33300.29    802.60 o 
  -6   5   4      155.73      192.91    209.33 o 
  -5   5   4   171006.95   165609.86   2328.10 o 
  -4   5   4     1253.13     1658.48    215.38 o 
  -3   5   4    33146.38    33665.54    643.96 o 
  -2   5   4      288.87      414.53    147.24 o 
  -1   5   4     3384.06     3462.47    261.39 o 
   0   5   4     3208.05     3801.45    290.78 o 
   1   5   4    34736.11    35605.03    922.39 o 
   2   5   4      401.93      346.09    202.35 o 
   3   5   4   186417.88   191441.36   2747.87 o 
   4   5   4    13249.56    12243.69    509.53 o 
   5   5   4    24673.51    23847.80    759.88 o 
   6   5   4      137.36      364.34    277.32 o 
   7   5   4     6956.18     7135.36    731.89 o 
   8   5   4     9739.89    10813.96    908.05 o 
   9   5   4     6982.44     8662.78    843.21 o 
  10   5   4       74.26      910.42    621.72 o 
 -11   6   4      939.69      616.81    584.31 o 
 -10   6   4      634.57     1065.45    427.23 o 
  -9   6   4      606.80      449.66    402.87 o 
  -8   6   4    30256.54    30876.96   1158.84 o 
  -7   6   4     1675.91     1656.99    294.06 o 
  -6   6   4     2398.34     2974.83    331.73 o 
  -5   6   4      348.86      455.82    181.18 o 
  -4   6   4   152593.00   152339.70   2347.77 o 
  -3   6   4     6461.86     6456.01    319.29 o 
  -2   6   4    26447.31    25623.68    696.31 o 
  -1   6   4      586.14     1031.83    201.38 o 
   0   6   4    66262.92    70495.30   1496.71 o 
   1   6   4     3901.53     3224.77    308.66 o 
   2   6   4     4460.66     4736.38    334.09 o 
   3   6   4     1316.03     1513.10    285.39 o 
   4   6   4   125830.26   124533.36   2080.83 o 
   5   6   4     6161.68     5425.09    509.23 o 
   6   6   4     8875.55     8150.39    586.93 o 
   7   6   4     2265.94     2720.27    555.77 o 
   8   6   4    28775.94    25188.80   1352.76 o 
   9   6   4     2966.97     3979.43    741.47 o 
  10   6   4     1897.77     1490.45    582.01 o 
 -10   7   4      262.90      676.60    574.18 o 
  -9   7   4     5783.97     5522.46    809.81 o 
  -8   7   4      121.12      496.28    372.95 o 
  -7   7   4     8623.40    10477.64    758.31 o 
  -6   7   4       16.82      132.01    223.33 o 
  -5   7   4    20696.33    18752.96    625.06 o 
  -4   7   4     1008.10      963.57    229.89 o 
  -3   7   4    96930.71    93974.95   1847.30 o 
  -2   7   4     1670.01     1851.66    305.97 o 
  -1   7   4    12658.75    13347.65    670.03 o 
   0   7   4      500.74      434.23    226.68 o 
   1   7   4     3740.83     4046.17    318.50 o 
   2   7   4    10898.94    11728.75    560.06 o 
   3   7   4    25694.36    25437.35    750.48 o 
   4   7   4      859.93      591.85    288.58 o 
   5   7   4    49338.73    44342.55   1172.11 o 
   6   7   4     6881.60     6164.05    640.45 o 
   7   7   4     5429.55     6036.46    577.95 o 
   8   7   4      237.44     1103.07    525.99 o 
   9   7   4      312.75      591.35    566.63 o 
 -10   8   4    12958.33    14233.96   1123.97 o 
  -9   8   4      158.19      336.92    442.90 o 
  -8   8   4    64366.38    61170.07   2454.11 o 
  -7   8   4      842.57      949.31    382.88 o 
  -6   8   4    48748.71    48452.46   1860.05 o 
  -5   8   4     2948.61     2817.88    364.91 o 
  -4   8   4    39916.67    38120.00   1081.14 o 
  -3   8   4       68.50      378.58    233.26 o 
  -2   8   4    38995.00    37933.52   1189.40 o 
  -1   8   4     2661.94     2927.79    341.71 o 
   0   8   4   121620.80   118736.36   2000.56 o 
   1   8   4     1178.56     1102.37    283.87 o 
   2   8   4    77523.16    78286.35   1522.40 o 
   3   8   4     3343.43     4094.91    481.85 o 
   4   8   4    26430.31    24922.84    812.34 o 
   5   8   4       83.15      407.71    718.82 o 
   6   8   4    15605.75    15900.57    777.50 o 
   7   8   4     3736.64     4691.65    648.18 o 
   8   8   4    54553.81    52777.55   1726.98 o 
   9   8   4      789.53     1817.33    731.13 o 
  -9   9   4    50552.23    51117.48   1896.60 o 
  -8   9   4      438.79      779.94    471.31 o 
  -7   9   4    25280.99    21920.25   1574.00 o 
  -6   9   4      306.36      635.91    385.29 o 
  -5   9   4      317.96       23.63    603.99 o 
  -4   9   4     1353.89     1198.37    317.85 o 
  -3   9   4     6067.03     6033.25    647.70 o 
  -2   9   4     1028.54      503.06    292.45 o 
  -1   9   4   136828.91   130553.98   2295.57 o 
   0   9   4     2645.06     2534.16    488.37 o 
   1   9   4    32449.18    31852.50    902.98 o 
   2   9   4      208.83      417.33    367.94 o 
   3   9   4     1619.84     1827.70    325.36 o 
   4   9   4     4857.98     5027.68    709.56 o 
   5   9   4     4192.63     4380.28    487.75 o 
   6   9   4     1029.98     2215.17    677.95 o 
   7   9   4    52864.18    47307.55   1473.85 o 
   8   9   4     5157.15     4191.68    697.25 o 
  -8  10   4    29658.82    25388.61   1642.42 o 
  -7  10   4     2028.00     1545.33    442.18 o 
  -6  10   4     2789.01     1767.59    681.38 o 
  -5  10   4      532.69      746.83    378.87 o 
  -4  10   4     3596.43     3695.97   1540.68 o 
  -3  10   4      518.59      675.23    390.66 o 
  -2  10   4     2116.40     2692.77    442.38 o 
  -1  10   4      330.08      322.64    343.00 o 
   0  10   4    52783.53    52585.38   1389.10 o 
   1  10   4     3361.29     3273.06    771.77 o 
   2  10   4     7506.25     7478.03    602.93 o 
   3  10   4      106.61      345.13    645.96 o 
   4  10   4     3098.60     3694.41    468.02 o 
   5  10   4     2034.10     1616.78    811.74 o 
   6  10   4     1154.92     1636.86    411.85 o 
   7  10   4       53.82      673.91    474.51 o 
  -6  11   4      287.96      598.89    433.49 o 
  -5  11   4      108.29      656.40   1199.81 o 
  -4  11   4      202.06      579.55    379.82 o 
  -3  11   4     6961.39     5746.56   1226.43 o 
  -2  11   4     2216.02     1909.26    456.08 o 
  -1  11   4    14836.84    16975.11    955.31 o 
   0  11   4     1001.63     1168.69    588.84 o 
   1  11   4    32739.43    30662.43   1116.73 o 
   2  11   4     3114.40     4538.08    910.16 o 
   3  11   4      316.92      105.88    274.01 o 
   4  11   4     1344.36     1550.80    646.54 o 
   5  11   4     4455.36     4044.04    599.97 o 
  -4  12   4    45921.29    49646.09   2059.46 o 
  -3  12   4      866.51     1890.96    505.98 o 
  -2  12   4    11884.11    13086.58   1068.58 o 
  -1  12   4     2901.50     2611.42    689.36 o 
   0  12   4     9240.37     9315.33    760.65 o 
   1  12   4     2739.97     2646.23    652.48 o 
   2  12   4     2864.08     3316.00    520.50 o 
   3  12   4      945.24      770.14    744.79 o 
 -12   1   5      169.92     1145.19    600.84 o 
 -11   1   5      125.15      324.84    453.29 o 
 -10   1   5        3.61      625.32    306.16 o 
  -9   1   5      365.05      791.79    401.23 o 
  -8   1   5    93292.52    87552.95   1656.69 o 
  -7   1   5     1210.79     1847.13    485.74 o 
  -6   1   5   108787.55   103808.99   1532.07 o 
  -5   1   5     1780.32     1400.37    297.11 o 
  -4   1   5     8997.89     9554.40    299.78 o 
  -3   1   5     9153.36     8955.18    353.48 o 
  -2   1   5     1125.65     1967.96    173.25 o 
  -1   1   5     6792.51     6874.24    251.82 o 
   0   1   5   381981.13   409289.72   5067.26 o 
   1   1   5    13102.11    12879.55    304.06 o 
   2   1   5   135485.50   142591.61   1952.46 o 
   3   1   5    15209.95    14366.46    352.55 o 
   4   1   5     7038.87     7246.88    354.79 o 
   5   1   5    20206.71    18190.01    469.62 o 
   6   1   5       53.41      298.26    386.52 o 
   7   1   5     6192.36     5969.86    476.98 o 
   8   1   5    57801.32    60466.98   1759.63 o 
   9   1   5     5991.49     5549.71    579.37 o 
  10   1   5    11408.34    12919.03   1014.74 o 
  11   1   5     3149.99     2762.48    666.79 o 
 -12   2   5       87.60      779.37    555.59 o 
 -11   2   5    45398.79    40496.85   1568.98 o 
 -10   2   5      793.27      598.77    452.67 o 
  -9   2   5      163.34      504.28    288.91 o 
  -8   2   5     1629.64     1902.50    386.18 o 
  -7   2   5   100248.36    97372.43   1653.43 o 
  -6   2   5      682.18     1103.66    314.25 o 
  -5   2   5    13215.35    12289.36    379.41 o 
  -4   2   5       99.09      151.08    145.75 o 
  -3   2   5   256905.83   265630.91   3282.58 o 
  -2   2   5     2207.89     2687.14    194.60 o 
  -1   2   5      985.68     1591.88    133.13 o 
   0   2   5     1017.76     1132.36    128.41 o 
   1   2   5   212338.14   220933.33   3125.66 o 
   2   2   5     5835.00     5623.22    269.87 o 
   3   2   5    24977.10    24434.05    588.99 o 
   4   2   5       22.90      240.34    147.39 o 
   5   2   5   117354.02   123622.08   2649.63 o 
   6   2   5     1111.18     1040.33    307.26 o 
   7   2   5     2316.77     2259.67    418.25 o 
   8   2   5      163.69      293.56    340.82 o 
   9   2   5    44216.04    44010.16   1439.41 o 
  10   2   5     3020.21     4454.67    712.51 o 
  11   2   5     5733.93     7212.97    802.06 o 
 -12   3   5    27930.61    24896.33   1397.52 o 
 -11   3   5      293.74        0.00    497.84 o 
 -10   3   5    43511.88    44917.00   1295.16 o 
  -9   3   5      300.56      587.29    367.15 o 
  -8   3   5     1141.35     1204.07    296.08 o 
  -7   3   5        2.91       47.46    256.51 o 
  -6   3   5      161.95      638.06    183.30 o 
  -5   3   5     2568.39     2400.59    265.98 o 
  -4   3   5   212037.83   210831.19   2845.66 o 
  -3   3   5     6333.54     6221.94    265.65 o 
  -2   3   5   205868.98   212534.31   2655.74 o 
  -1   3   5    13273.71    13305.77    359.03 o 
   0   3   5    40280.53    40652.30    687.43 o 
   1   3   5     5801.79     5228.02    278.33 o 
   2   3   5     1656.76     1698.89    203.15 o 
   3   3   5    15355.40    13808.47    415.87 o 
   4   3   5   117185.89   122144.77   2100.57 o 
   5   3   5     4247.70     4718.66    319.18 o 
   6   3   5    51538.04    53436.57   1345.45 o 
   7   3   5    12613.56    12840.22    668.76 o 
   8   3   5     6091.49     7411.60    640.04 o 
   9   3   5     3413.25     5360.45    630.81 o 
  10   3   5      198.32      310.90    517.96 o 
  11   3   5     6783.21     7061.46    886.72 o 
 -12   4   5      875.58     1756.57    929.27 o 
 -11   4   5      753.01     1102.32    580.86 o 
 -10   4   5     1082.80      903.37    440.42 o 
  -9   4   5     1253.08     1645.19    385.84 o 
  -8   4   5     2882.20     2797.23    473.86 o 
  -7   4   5    22609.36    20771.49    631.08 o 
  -6   4   5     1073.62     1156.52    242.44 o 
  -5   4   5      693.87      710.68    183.38 o 
  -4   4   5     7269.86     7634.21    366.33 o 
  -3   4   5     5110.06     5391.02    250.61 o 
  -2   4   5     1980.78     2048.38    199.08 o 
  -1   4   5     1579.79     1857.26    203.28 o 
   0   4   5     9878.51    10123.10    410.14 o 
   1   4   5    28084.97    27588.02    733.07 o 
   2   4   5      282.27      624.55    192.29 o 
   3   4   5       96.71      968.54    216.23 o 
   4   4   5    13703.05    12554.44    462.81 o 
   5   4   5     3517.59     3432.56    311.12 o 
   6   4   5       91.13      422.46    289.16 o 
   7   4   5     1454.91     1697.27    524.68 o 
   8   4   5     4279.99     3975.76    547.85 o 
   9   4   5     5605.92     6188.32    760.06 o 
  10   4   5      138.67      692.30    544.73 o 
 -11   5   5      196.05      846.10    755.55 o 
 -10   5   5    24757.09    25669.50   1044.41 o 
  -9   5   5        9.90      645.30    413.86 o 
  -8   5   5     1237.47     1741.42    340.74 o 
  -7   5   5      694.89      860.37    306.49 o 
  -6   5   5      172.85      381.63    212.28 o 
  -5   5   5     1202.28      958.38    199.20 o 
  -4   5   5    98070.62    96621.41   1434.48 o 
  -3   5   5     4036.74     3873.23    269.49 o 
  -2   5   5    84782.31    87319.84   1691.71 o 
  -1   5   5     3776.68     3804.89    250.62 o 
   0   5   5     3755.25     4019.42    282.97 o 
   1   5   5     7437.88     7458.37    403.38 o 
   2   5   5      509.11      378.80    263.01 o 
   3   5   5     3187.87     3378.42    331.61 o 
   4   5   5    79508.55    79762.18   1518.23 o 
   5   5   5     7560.12     7547.60    512.68 o 
   6   5   5    32043.37    32332.62    952.87 o 
   7   5   5     2182.65     2420.86    481.77 o 
   8   5   5     7665.55     7353.10    816.44 o 
   9   5   5     9672.20    12242.89    999.74 o 
  10   5   5      166.13      318.68    422.74 o 
 -11   6   5    21668.64    25619.97   1409.07 o 
 -10   6   5     1448.38     1543.33    611.06 o 
  -9   6   5    17313.93    18313.63    996.42 o 
  -8   6   5     1536.76     1709.96    431.63 o 
  -7   6   5    85639.48    85305.69   1665.98 o 
  -6   6   5     7753.92     7739.47    432.01 o 
  -5   6   5     8075.48     9186.83    458.11 o 
  -4   6   5     4398.48     4247.84    280.62 o 
  -3   6   5    87981.19    87646.19   1786.66 o 
  -2   6   5    30405.63    27498.20    626.88 o 
  -1   6   5    57414.75    58214.91   1309.79 o 
   0   6   5      166.41      332.81    205.01 o 
   1   6   5   151058.56   156026.36   2793.97 o 
   2   6   5    12238.72    11887.26    529.92 o 
   3   6   5     3527.26     3648.89    344.40 o 
   4   6   5       98.92      488.06    251.60 o 
   5   6   5    50788.86    52052.96   1315.36 o 
   6   6   5    12669.23    12593.71    733.12 o 
   7   6   5    18093.64    17196.34    924.85 o 
   8   6   5      125.17      195.95    496.61 o 
   9   6   5    33815.13    32966.37   1438.99 o 
  10   6   5     2564.35     3445.91   1318.74 o 
 -10   7   5     1440.80     2044.55    676.32 o 
  -9   7   5      120.16      219.97    511.47 o 
  -8   7   5    44894.98    46888.33   1374.95 o 
  -7   7   5      667.04      789.82    304.01 o 
  -6   7   5    42412.48    40712.69   1083.67 o 
  -5   7   5      820.35     1002.43    244.94 o 
  -4   7   5    10231.49    10105.11    563.68 o 
  -3   7   5       19.92      440.21    176.67 o 
  -2   7   5     8007.81     7487.65    409.78 o 
  -1   7   5     3160.25     3335.75    339.86 o 
   0   7   5   121982.34   124359.98   2375.56 o 
   1   7   5     2837.64     2804.82    340.41 o 
   2   7   5    43102.11    42754.97    955.08 o 
   3   7   5     4813.49     5259.30    484.83 o 
   4   7   5     6152.17     6224.31    459.17 o 
   5   7   5     2109.37     1796.97    411.89 o 
   6   7   5     6267.18     6703.88    569.40 o 
   7   7   5     5075.96     6670.42    734.65 o 
   8   7   5    47751.63    43696.49   1553.37 o 
   9   7   5       41.79      190.30    424.35 o 
 -10   8   5     1594.22     1625.66    965.01 o 
  -9   8   5      957.04     1044.73    533.76 o 
  -8   8   5     7626.83     7905.92    816.90 o 
  -7   8   5     6194.74     6563.69    847.61 o 
  -6   8   5     5660.97     5792.91    592.76 o 
  -5   8   5     1723.64     1692.13    513.95 o 
  -4   8   5    12999.18    12921.95    523.25 o 
  -3   8   5    62695.19    58608.20   1456.79 o 
  -2   8   5     1699.15     1662.98    277.66 o 
  -1   8   5     1857.46     1884.02    378.94 o 
   0   8   5    18029.39    16981.15    700.35 o 
   1   8   5     6041.94     6719.40    436.81 o 
   2   8   5      694.30      684.70    320.93 o 
   3   8   5     3227.88     3885.62    393.47 o 
   4   8   5    16646.77    17543.37    834.26 o 
   5   8   5    24851.78    23785.88    909.51 o 
   6   8   5      538.27      935.63    554.43 o 
   7   8   5       43.58      293.21    311.07 o 
   8   8   5     8782.29     8959.33    864.95 o 
  -9   9   5       24.59      486.53    439.18 o 
  -8   9   5    14644.54    16433.07   1308.09 o 
  -7   9   5      540.23      577.76    368.74 o 
  -6   9   5    13637.49    15076.48   1326.12 o 
  -5   9   5        1.30      151.16    264.76 o 
  -4   9   5     2150.17     2093.12    617.49 o 
  -3   9   5     1179.71     1229.64    340.30 o 
  -2   9   5      169.47      419.56    361.51 o 
  -1   9   5      407.83     1116.16    356.80 o 
   0   9   5    13330.88    13725.94    688.11 o 
   1   9   5     2968.62     2677.29    426.97 o 
   2   9   5    20241.06    21749.87    778.08 o 
   3   9   5       11.16       81.32    340.61 o 
   4   9   5     7328.64     7800.66    549.85 o 
   5   9   5     2925.33     3188.68    729.25 o 
   6   9   5      145.02      396.34    306.89 o 
   7   9   5       44.70       56.26    639.37 o 
  -8  10   5     4509.49     3607.20    623.05 o 
  -7  10   5    18296.72    15196.67   1112.87 o 
  -6  10   5     8955.69     9393.71    702.36 o 
  -5  10   5    34469.50    39614.85   2136.44 o 
  -4  10   5     1192.66     1596.96    461.11 o 
  -3  10   5    54560.78    57892.27   2042.02 o 
  -2  10   5    10378.68    10648.46    666.08 o 
  -1  10   5    11833.42    14120.61    821.59 o 
   0  10   5     2086.96     2404.92    457.23 o 
   1  10   5    25659.86    25661.20    964.07 o 
   2  10   5    19288.18    17684.32   1004.80 o 
   3  10   5    24268.21    24746.85    988.18 o 
   4  10   5       89.31        0.00    682.37 o 
   5  10   5    40752.51    40366.24   1269.98 o 
   6  10   5     8864.14     8406.51    787.60 o 
  -6  11   5     6169.34     4894.27    995.52 o 
  -5  11   5      879.70      936.86    574.17 o 
  -4  11   5    27492.55    30814.10   1451.37 o 
  -3  11   5       26.25      163.52    372.07 o 
  -2  11   5    12864.61    13013.80   1114.61 o 
  -1  11   5      454.02      564.08    401.16 o 
   0  11   5    11185.88    11599.16    766.41 o 
   1  11   5      408.41      494.71    474.88 o 
   2  11   5     7661.66     8353.26    654.20 o 
   3  11   5     2121.81     1918.27    723.70 o 
   4  11   5    31572.81    33423.62   1340.44 o 
   5  11   5      820.83       74.22    625.88 o 
  -4  12   5     9777.51    10103.22    876.35 o 
  -3  12   5     2610.54     4167.86    999.05 o 
  -2  12   5     1096.89      786.67    420.71 o 
  -1  12   5     1931.01     2600.04    601.22 o 
   0  12   5    13707.29    13097.72   1066.26 o 
   1  12   5    36979.96    35747.08   1289.89 o 
   2  12   5      119.93       62.82    489.10 o 
   3  12   5      190.49      158.12    282.29 o 
 -12   0   6    34550.47    37824.25   2603.55 o 
 -11   0   6       29.31      996.85    657.14 o 
 -10   0   6    56628.43    50099.25   1964.53 o 
  -9   0   6     4226.50     2687.97    709.74 o 
  -8   0   6    34473.43    33149.21   1195.33 o 
  -7   0   6       27.31      665.31    804.64 o 
  -6   0   6   120035.08   113993.44   2351.48 o 
  -5   0   6     2999.58     3714.83    445.57 o 
  -4   0   6   224289.91   227167.38   4539.90 o 
  -3   0   6    11209.97    11991.06    622.33 o 
  -2   0   6   252554.09   256129.02   4606.33 o 
  -1   0   6    19439.44    18188.12    585.89 o 
   0   0   6    74284.72    78653.49   1595.60 o 
   1   0   6    18282.87    17962.30    529.66 o 
   2   0   6   174961.67   182325.55   3332.55 o 
   3   0   6    10247.78     9886.65    470.47 o 
   4   0   6   144643.06   157464.33   3704.29 o 
   5   0   6    25751.93    25088.57    805.84 o 
   6   0   6    58992.77    60608.59   2571.95 o 
   7   0   6     1680.58     1827.88    490.29 o 
   8   0   6     6650.56    12032.66   2245.05 o 
   9   0   6    18271.86    18865.21   1453.01 o 
  10   0   6    36827.06    35513.54   2160.32 o 
  11   0   6     1322.67     1628.99    727.42 o 
 -12   1   6      555.09      829.24    456.93 o 
 -11   1   6    45123.77    46346.44   1706.95 o 
 -10   1   6     1426.02     2060.16    521.46 o 
  -9   1   6      258.88      631.22    369.70 o 
  -8   1   6     1026.18     1253.79    391.23 o 
  -7   1   6    11993.34    11122.46    475.82 o 
  -6   1   6       45.60      978.26    305.55 o 
  -5   1   6   173098.44   170903.47   2233.09 o 
  -4   1   6      954.87     1227.48    312.20 o 
  -3   1   6   233920.42   237945.50   3056.48 o 
  -2   1   6      353.17      537.69    171.98 o 
  -1   1   6     6517.66     7193.73    272.24 o 
   0   1   6      583.05      682.30    126.66 o 
   1   1   6     1641.52     2111.88    167.38 o 
   2   1   6      978.45     1350.26    160.19 o 
   3   1   6   138262.83   144225.52   2375.59 o 
   4   1   6       24.75      168.76    158.38 o 
   5   1   6   191759.86   193517.42   4027.82 o 
   6   1   6     2826.28     2209.73    365.00 o 
   7   1   6    12832.66    12427.48    846.31 o 
   8   1   6      123.32      490.57    375.71 o 
   9   1   6     1112.89     1590.38    642.61 o 
  10   1   6      124.53      450.60    429.47 o 
  11   1   6    30180.46    30806.31   1488.82 o 
 -12   2   6      246.09      146.41    540.90 o 
 -11   2   6      676.51      184.89    408.33 o 
 -10   2   6    36184.25    33965.73   1311.98 o 
  -9   2   6        9.68      139.45    366.36 o 
  -8   2   6      327.61      660.48    260.40 o 
  -7   2   6     3102.97     3058.70    334.74 o 
  -6   2   6   101665.59    97079.59   1425.78 o 
  -5   2   6     2797.11     2875.96    329.00 o 
  -4   2   6      549.48      707.07    143.53 o 
  -3   2   6     8718.03     7447.44    315.22 o 
  -2   2   6    89615.31    90027.48   1282.94 o 
  -1   2   6    21183.24    21408.96    463.83 o 
   0   2   6      510.44     1032.09    136.84 o 
   1   2   6     8794.71     8257.04    275.36 o 
   2   2   6   129441.70   135691.02   2080.08 o 
   3   2   6    19047.07    18128.09    447.73 o 
   4   2   6      467.88     1050.73    220.50 o 
   5   2   6     5982.60     5533.94    362.10 o 
   6   2   6    33339.63    40608.01   1744.26 o 
   7   2   6    17140.21    16813.83    787.81 o 
   8   2   6      181.69      334.71    417.44 o 
   9   2   6     1188.56     1209.31    420.64 o 
  10   2   6    14493.39    12634.14   1122.35 o 
 -12   3   6     1311.02     2024.84    614.84 o 
 -11   3   6      525.63      360.65    581.40 o 
 -10   3   6      972.65      921.77    583.41 o 
  -9   3   6    34070.84    31933.36   1098.64 o 
  -8   3   6      320.96      289.50    328.78 o 
  -7   3   6   149581.88   140503.88   2253.27 o 
  -6   3   6     1054.95     1030.73    261.35 o 
  -5   3   6      741.68     1196.77    191.49 o 
  -4   3   6      256.90      182.54    147.35 o 
  -3   3   6      391.97      730.35    134.89 o 
  -2   3   6     1702.25     1773.24    173.10 o 
  -1   3   6    93437.43    93549.53   1282.90 o 
   0   3   6     2827.05     2564.71    205.84 o 
   1   3   6   294195.69   301826.81   4547.58 o 
   2   3   6      125.42      221.32    151.95 o 
   3   3   6     3681.28     4255.20    307.91 o 
   4   3   6     5644.48     5667.89    348.60 o 
   5   3   6     1484.96     1872.59    338.34 o 
   6   3   6     1094.79     1184.45    308.83 o 
   7   3   6    36269.89    33461.79   1227.16 o 
   8   3   6     1833.67     1647.02    415.71 o 
   9   3   6    64191.23    70980.02   2327.09 o 
  10   3   6       50.95      995.40    547.81 o 
 -12   4   6    16544.82    15917.47   1189.18 o 
 -11   4   6      546.50      890.23    606.79 o 
 -10   4   6    54436.06    51614.29   1618.12 o 
  -9   4   6      738.36     1135.80    453.75 o 
  -8   4   6    79017.82    77663.53   1662.36 o 
  -7   4   6     3488.13     4018.06    428.30 o 
  -6   4   6   108227.24   102596.13   1640.66 o 
  -5   4   6     2465.96     2653.73    262.60 o 
  -4   4   6    35696.97    36235.21    718.85 o 
  -3   4   6     3662.00     4151.46    259.85 o 
  -2   4   6   150380.06   154373.52   1947.97 o 
  -1   4   6     2819.27     2974.93    212.85 o 
   0   4   6   143926.50   147844.44   2216.68 o 
   1   4   6    15234.23    14538.96    503.03 o 
   2   4   6   128271.92   125177.32   2433.40 o 
   3   4   6     3700.04     3776.05    285.55 o 
   4   4   6    11935.79    13549.43    788.79 o 
   5   4   6    18636.69    16543.79    686.71 o 
   6   4   6    63139.36    61857.73   1377.92 o 
   7   4   6     5521.18     5255.19    559.74 o 
   8   4   6    39807.44    38777.50   1455.24 o 
   9   4   6     8097.78    10705.42   1028.93 o 
  10   4   6    21011.62    24893.70   1377.66 o 
 -11   5   6     4754.99     6596.18    882.18 o 
 -10   5   6       68.68      232.84    505.81 o 
  -9   5   6    84664.19    78531.12   2287.82 o 
  -8   5   6     2224.04     2473.55    470.29 o 
  -7   5   6    71157.09    68684.82   1352.71 o 
  -6   5   6      205.84      284.09    258.68 o 
  -5   5   6     4705.04     5427.99    318.48 o 
  -4   5   6     2142.16     2163.94    215.10 o 
  -3   5   6    18246.15    17207.41    436.16 o 
  -2   5   6     2623.19     2170.03    218.26 o 
  -1   5   6   217640.08   220053.36   3224.73 o 
   0   5   6     3426.57     3531.23    294.73 o 
   1   5   6   100798.13   103986.02   2071.58 o 
   2   5   6     3559.99     3751.43    376.44 o 
   3   5   6    10276.43     9740.38    564.21 o 
   4   5   6     2165.42     2116.84    316.08 o 
   5   5   6    16575.05    17078.84    730.47 o 
   6   5   6     3331.88     3462.62    422.63 o 
   7   5   6    58670.07    57547.64   1600.14 o 
   8   5   6     1569.66     1395.42    485.16 o 
   9   5   6    52965.25    54955.75   1901.88 o 
  10   5   6     3009.29     3052.32    724.42 o 
 -11   6   6      341.74     1113.05    721.01 o 
 -10   6   6    34738.70    33699.05   1512.14 o 
  -9   6   6      241.45      227.55    631.75 o 
  -8   6   6      450.20      818.41    348.71 o 
  -7   6   6      430.09      696.24    318.06 o 
  -6   6   6    19591.30    19652.37    653.34 o 
  -5   6   6     1935.31     2266.48    250.83 o 
  -4   6   6      331.02      666.42    197.18 o 
  -3   6   6     1065.35     1112.34    213.82 o 
  -2   6   6    95881.67    96898.21   1597.73 o 
  -1   6   6     8168.71     8151.19    468.52 o 
   0   6   6      271.91      428.19    215.06 o 
   1   6   6     2522.91     2109.36    314.20 o 
   2   6   6    10887.89    11434.82    703.07 o 
   3   6   6    11202.08    11110.80    596.98 o 
   4   6   6      284.02      468.67    267.80 o 
   5   6   6     1007.21     1150.46    371.16 o 
   6   6   6    32006.58    33527.28   1076.64 o 
   7   6   6     8967.07     8118.19    791.23 o 
   8   6   6     2062.68     2244.99    650.58 o 
   9   6   6      475.60      776.88    517.09 o 
 -10   7   6     1399.67     1349.55    773.96 o 
  -9   7   6      733.12     1042.52    519.54 o 
  -8   7   6      170.38      676.82    632.37 o 
  -7   7   6     9849.94    10887.03    657.52 o 
  -6   7   6     3169.44     3141.35    365.70 o 
  -5   7   6    11098.13    11970.01    558.80 o 
  -4   7   6      382.80      409.00    200.07 o 
  -3   7   6   151700.80   148501.50   2434.69 o 
  -2   7   6     6265.89     6143.41    393.55 o 
  -1   7   6     1332.64     1826.07    292.98 o 
   0   7   6     2080.82     2741.23    353.28 o 
   1   7   6     6085.04     6175.15    490.67 o 
   2   7   6     7041.14     6288.99    454.30 o 
   3   7   6    20430.86    20118.00    691.87 o 
   4   7   6     1998.64     1388.48    408.69 o 
   5   7   6    75352.71    70934.05   1622.57 o 
   6   7   6     3387.08     2801.79    568.18 o 
   7   7   6      336.51      729.18    391.68 o 
   8   7   6     2469.34     2845.74    718.11 o 
   9   7   6     3352.53     2557.47    694.49 o 
  -9   8   6       40.79        0.00   1522.41 o 
  -8   8   6     7716.33     8019.49   1160.02 o 
  -7   8   6       76.75      317.65    293.82 o 
  -6   8   6    60994.09    57058.42   1651.63 o 
  -5   8   6      854.56     1012.42    240.56 o 
  -4   8   6    40765.66    41527.53   1346.23 o 
  -3   8   6     5953.91     5856.85    414.94 o 
  -2   8   6    56666.41    55278.39   1360.57 o 
  -1   8   6      264.38      243.42    232.85 o 
   0   8   6     7422.36     8820.78    696.64 o 
   1   8   6     5938.01     5595.48    482.81 o 
   2   8   6    66930.10    68225.89   1432.38 o 
   3   8   6      444.40      724.30    348.24 o 
   4   8   6    34938.63    34041.41    988.83 o 
   5   8   6     3749.94     3060.75    632.18 o 
   6   8   6    29171.44    25978.88    983.30 o 
   7   8   6      701.95        0.00    952.92 o 
   8   8   6     1054.79     1939.05    465.80 o 
  -9   9   6     2628.41     2102.70   1602.89 o 
  -8   9   6     2261.74     2858.07    640.92 o 
  -7   9   6    16588.34    18066.83   1085.19 o 
  -6   9   6       60.21      147.67    324.51 o 
  -5   9   6    93435.82    81474.77   3152.93 o 
  -4   9   6     3395.39     3564.26    446.80 o 
  -3   9   6    34211.17    34630.37   1296.81 o 
  -2   9   6      146.10      458.62    312.09 o 
  -1   9   6     5069.77     5957.72    569.66 o 
   0   9   6    11464.54    11259.04    644.39 o 
   1   9   6    26385.50    25202.42    839.28 o 
   2   9   6     1313.41     1162.39    384.61 o 
   3   9   6    80860.42    81469.66   1716.98 o 
   4   9   6     8091.19     7714.63    648.40 o 
   5   9   6    38319.05    38091.52   1196.60 o 
   6   9   6     2295.36     2340.48    731.45 o 
   7   9   6     3522.52     3444.23    504.78 o 
  -7  10   6       45.99       81.79    408.49 o 
  -6  10   6    26439.07    25454.39   1939.97 o 
  -5  10   6     1148.62     1161.47    566.60 o 
  -4  10   6      699.94     1040.68    514.90 o 
  -3  10   6       81.64      232.47    313.92 o 
  -2  10   6      844.45      817.21    944.77 o 
  -1  10   6      399.91      574.16    385.92 o 
   0  10   6     1716.71     1755.84    451.59 o 
   1  10   6      196.41      294.55    333.31 o 
   2  10   6    29529.65    31168.20   1091.43 o 
   3  10   6     4915.31     4187.52    644.83 o 
   4  10   6     3049.94     3019.97    461.86 o 
   5  10   6      186.84        0.00    599.15 o 
   6  10   6      273.14      326.86    287.48 o 
  -6  11   6     3816.93     3557.95    741.90 o 
  -5  11   6     1510.76     2303.24    768.35 o 
  -4  11   6      143.80      616.25    360.43 o 
  -3  11   6     8101.17     8385.75   1032.72 o 
  -2  11   6     6516.16     8307.74    815.41 o 
  -1  11   6     1118.80     1260.19    575.34 o 
   0  11   6      226.41       75.75    375.04 o 
   1  11   6    45711.66    45541.65   1400.28 o 
   2  11   6     6420.63     6468.38    661.58 o 
   3  11   6     1719.34     1164.51    369.17 o 
   4  11   6      802.21     2441.10    769.32 o 
  -3  12   6      136.42     1093.90    453.04 o 
  -2  12   6    36623.51    40262.44   1663.86 o 
  -1  12   6      132.00      406.89    403.59 o 
   0  12   6     9367.42     9327.27    972.06 o 
   1  12   6     1951.97     1558.73    584.79 o 
   2  12   6    10712.69    11300.13    838.48 o 
 -12   1   7    24748.56    22656.86   1316.28 o 
 -11   1   7       53.12      277.32    399.60 o 
 -10   1   7     2460.14     2201.92    612.22 o 
  -9   1   7      906.79     1120.97    420.61 o 
  -8   1   7      262.05      347.43    333.92 o 
  -7   1   7     1784.36     1653.43    383.24 o 
  -6   1   7   118793.45   113496.65   1839.30 o 
  -5   1   7    11963.80    11731.73    504.34 o 
  -4   1   7   100177.71   100731.30   1524.77 o 
  -3   1   7     6674.67     6319.08    372.44 o 
  -2   1   7    11815.17    11984.87    371.19 o 
  -1   1   7    23092.94    21010.42    455.76 o 
   0   1   7     1710.37     1879.77    165.54 o 
   1   1   7    11851.82    12181.48    338.56 o 
   2   1   7   139038.70   141098.28   1875.14 o 
   3   1   7    15404.10    14893.27    412.23 o 
   4   1   7    53209.31    53377.21   1281.92 o 
   5   1   7    10586.81    11084.51    459.72 o 
   6   1   7    10942.02     9647.06    741.39 o 
   7   1   7    16474.37    16946.99    815.09 o 
   8   1   7      163.65      157.87    609.27 o 
   9   1   7     5371.72     5186.44    631.46 o 
  10   1   7    19708.19    21419.59   1303.94 o 
 -12   2   7      168.77      806.75    462.49 o 
 -11   2   7     9273.03     7844.52    858.88 o 
 -10   2   7      464.65      639.75    444.80 o 
  -9   2   7    74792.13    72695.37   2011.32 o 
  -8   2   7     1488.13     1579.77    533.20 o 
  -7   2   7      161.00      543.80    268.54 o 
  -6   2   7        7.76      297.11    224.12 o 
  -5   2   7   129787.52   129192.53   1998.98 o 
  -4   2   7      355.28      657.28    309.61 o 
  -3   2   7    22644.96    21165.21    487.85 o 
  -2   2   7     2836.41     2907.88    248.38 o 
  -1   2   7   132411.95   131526.47   1796.67 o 
   0   2   7     1168.64     1037.21    183.91 o 
   1   2   7     9965.15     9292.82    306.96 o 
   2   2   7     1084.04     1225.60    175.88 o 
   3   2   7    69564.05    73727.73   1393.57 o 
   4   2   7      342.20      412.75    204.31 o 
   5   2   7    13560.71    13898.36    581.29 o 
   6   2   7     1476.61     1545.93    378.92 o 
   7   2   7    81351.06    85822.16   2355.06 o 
   8   2   7        2.81      200.57    344.85 o 
   9   2   7     5171.95     6987.30    853.85 o 
  10   2   7      859.03      572.68    404.12 o 
 -12   3   7     1144.88     1304.86    575.26 o 
 -11   3   7     1571.91     1909.66    519.48 o 
 -10   3   7    61079.13    63754.68   1947.49 o 
  -9   3   7      220.46      197.44    498.56 o 
  -8   3   7    45938.31    44544.84   1291.88 o 
  -7   3   7     8787.55     8643.62    585.33 o 
  -6   3   7     1987.37     1995.68    289.03 o 
  -5   3   7      156.22      316.21    212.40 o 
  -4   3   7     2342.08     2710.28    207.69 o 
  -3   3   7    16639.19    15996.95    424.00 o 
  -2   3   7   207078.05   206033.63   2729.57 o 
  -1   3   7     3370.08     3104.44    214.63 o 
   0   3   7    66739.16    64322.36    997.70 o 
   1   3   7    30986.12    29932.75    627.42 o 
   2   3   7    12386.95    12782.30    451.79 o 
   3   3   7     5607.22     5561.00    346.65 o 
   4   3   7     3284.69     3325.16    327.76 o 
   5   3   7    17787.80    18231.46    614.99 o 
   6   3   7    85231.73    84463.59   2033.74 o 
   7   3   7     3253.95     3253.43    505.45 o 
   8   3   7    11745.29    10613.86   1226.42 o 
   9   3   7     9174.35    10476.40    836.60 o 
  10   3   7     5767.53     6248.24    786.31 o 
 -11   4   7      495.08     1476.97    622.20 o 
 -10   4   7      167.81       26.76    524.71 o 
  -9   4   7      208.98      386.90    477.59 o 
  -8   4   7      152.04      681.02    468.68 o 
  -7   4   7      126.71      409.53    298.14 o 
  -6   4   7     1291.05     1576.87    317.43 o 
  -5   4   7    30789.13    29494.15    648.78 o 
  -4   4   7      328.88      617.72    164.34 o 
  -3   4   7     6496.40     6706.21    287.37 o 
  -2   4   7     2523.50     2810.33    226.78 o 
  -1   4   7      560.76      721.45    142.15 o 
   0   4   7     5806.65     5462.91    299.74 o 
   1   4   7     9242.54     9694.05    500.32 o 
   2   4   7      854.99      869.23    295.90 o 
   3   4   7     6084.98     6437.47    449.10 o 
   4   4   7     5384.00     5886.13    442.32 o 
   5   4   7      150.57     1202.45    464.16 o 
   6   4   7     1016.03     1130.17    361.44 o 
   7   4   7     2904.25     3553.47    538.14 o 
   8   4   7     3214.12     3228.60    514.88 o 
   9   4   7     5382.33     6837.11    835.77 o 
  10   4   7      177.21      274.19    529.24 o 
 -11   5   7      429.60      663.58    827.89 o 
 -10   5   7    22050.91    20544.72   1126.65 o 
  -9   5   7     5846.89     6008.21    698.56 o 
  -8   5   7    37353.54    35848.55   1219.23 o 
  -7   5   7      804.91      849.83    396.66 o 
  -6   5   7     8654.35     8865.65    472.05 o 
  -5   5   7     9326.48     9452.42    430.20 o 
  -4   5   7     4517.89     5329.96    313.91 o 
  -3   5   7      118.57      110.97    153.93 o 
  -2   5   7    54368.19    52982.17    943.44 o 
  -1   5   7    22596.37    20962.78    574.37 o 
   0   5   7    62631.24    63014.43   1428.45 o 
   1   5   7     2667.87     2630.35    318.04 o 
   2   5   7     9884.29    10496.50    541.14 o 
   3   5   7    26493.26    24270.44    763.88 o 
   4   5   7     1307.40     2100.00    450.38 o 
   5   5   7     1273.10     1225.94    427.64 o 
   6   5   7    20118.14    20375.07    831.04 o 
   7   5   7     8196.23     7981.46    703.93 o 
   8   5   7    17391.35    15720.50   1013.41 o 
   9   5   7      415.78      218.87    499.28 o 
 -11   6   7      631.75      879.97    508.54 o 
 -10   6   7      811.08     2008.54    714.76 o 
  -9   6   7    25377.05    27119.19   1137.41 o 
  -8   6   7      849.07     1160.20    525.18 o 
  -7   6   7    19226.34    18823.40    968.05 o 
  -6   6   7     1242.98     1245.09    322.61 o 
  -5   6   7   124884.51   119863.27   1972.79 o 
  -4   6   7     4519.69     4489.46    339.20 o 
  -3   6   7        5.29      425.78    192.45 o 
  -2   6   7     1585.36     1677.23    228.30 o 
  -1   6   7    49568.54    51336.09   1289.40 o 
   0   6   7     4953.31     5053.98    417.63 o 
   1   6   7    25786.59    24169.63    783.59 o 
   2   6   7     7034.49     6278.13    466.65 o 
   3   6   7   125394.06   125981.52   2417.09 o 
   4   6   7      772.33      777.99    374.98 o 
   5   6   7     3167.81     3725.98    494.94 o 
   6   6   7     7356.41     6281.32    674.73 o 
   7   6   7    18677.13    16953.98    952.84 o 
   8   6   7     1577.22     2082.09    587.57 o 
   9   6   7     3503.36     5563.95    826.35 o 
 -10   7   7     1105.92     2577.83    688.38 o 
  -9   7   7     2447.24     3182.35   1010.11 o 
  -8   7   7    10347.89    10919.08    977.91 o 
  -7   7   7    10322.32     9550.18    731.49 o 
  -6   7   7    82623.16    81935.88   1842.29 o 
  -5   7   7      111.35       74.93    225.63 o 
  -4   7   7    30178.81    28415.46    806.97 o 
  -3   7   7    14850.49    14616.46    576.74 o 
  -2   7   7     7523.45     7198.11    482.99 o 
  -1   7   7      451.94      756.60    263.99 o 
   0   7   7    10247.77    10312.35    569.55 o 
   1   7   7    10419.30    11205.14    591.32 o 
   2   7   7   107652.96   110726.35   2154.04 o 
   3   7   7      198.51      418.31    334.62 o 
   4   7   7    12413.47    13494.07    686.64 o 
   5   7   7    12409.94    13340.00    833.02 o 
   6   7   7    10587.73    10999.13    784.62 o 
   7   7   7      177.79      574.84   1097.25 o 
   8   7   7     3971.11     5333.00    705.59 o 
  -9   8   7    16869.45    17915.10   1695.04 o 
  -8   8   7      138.94      365.82    645.88 o 
  -7   8   7     8792.20     9154.92    859.59 o 
  -6   8   7     3238.25     3047.79    441.37 o 
  -5   8   7       20.30      254.68    277.56 o 
  -4   8   7     1210.02     1326.84    303.95 o 
  -3   8   7     6392.88     6425.07    585.94 o 
  -2   8   7     3166.10     2681.35    337.91 o 
  -1   8   7    22284.31    21498.77    829.40 o 
   0   8   7     4226.19     4088.85    391.12 o 
   1   8   7     4591.39     5660.96    556.09 o 
   2   8   7     3481.27     3726.03    474.80 o 
   3   8   7      546.84      945.05    308.90 o 
   4   8   7     6295.03     6585.36    577.49 o 
   5   8   7    12360.73    11426.22    721.60 o 
   6   8   7     1639.75     1664.99    623.67 o 
   7   8   7     6209.52     6980.68    676.04 o 
  -8   9   7     2705.25      655.16   3196.18 o 
  -7   9   7     2155.70     1315.19    722.29 o 
  -6   9   7     6174.21     5703.96   1455.21 o 
  -5   9   7     8424.01     9244.59    676.56 o 
  -4   9   7    17590.81    19607.87   1085.80 o 
  -3   9   7     1532.45     1917.20    341.10 o 
  -2   9   7     7086.39     8192.35    672.52 o 
  -1   9   7    11055.11    11504.53    618.44 o 
   0   9   7      641.86      688.39    514.58 o 
   1   9   7     1599.57     1596.24    342.17 o 
   2   9   7     6107.18     7356.16    552.15 o 
   3   9   7     8615.00     8070.48    671.15 o 
   4   9   7    15322.03    16746.30    797.72 o 
   5   9   7      770.73      839.09    539.16 o 
   6   9   7     4522.39     5093.01    542.84 o 
  -7  10   7     1404.55        0.00   1167.26 o 
  -6  10   7       41.80      250.24    448.35 o 
  -5  10   7    10288.60     9842.94   1177.44 o 
  -4  10   7     2040.31     1899.99    468.38 o 
  -3  10   7    17504.09    18343.64   1110.53 o 
  -2  10   7     3789.89     4268.81    523.66 o 
  -1  10   7    84831.72    88339.67   2541.52 o 
   0  10   7     2572.27     3545.30    525.88 o 
   1  10   7       20.13      351.63    291.64 o 
   2  10   7     6187.01     6736.01    544.92 o 
   3  10   7    11956.55    12578.41    722.88 o 
   4  10   7     4056.69     3875.29    675.73 o 
   5  10   7     5580.96     4964.10    570.84 o 
  -5  11   7     5703.30     5647.17    760.04 o 
  -4  11   7    15400.98    16929.58   1161.21 o 
  -3  11   7     8040.33     8730.67    798.50 o 
  -2  11   7    45200.61    51339.00   1920.44 o 
  -1  11   7     2921.68     2730.53    498.61 o 
   0  11   7     4915.33     6220.69   1029.68 o 
   1  11   7     7703.42     8040.40    707.47 o 
   2  11   7    10614.62     9358.09    708.12 o 
   3  11   7     1322.59     1540.68    465.76 o 
   4  11   7     7118.78     4427.53    611.66 o 
  -2  12   7     1656.03     2215.27    532.75 o 
  -1  12   7      101.13     1709.03    850.51 o 
   0  12   7     3436.69     2496.04    513.73 o 
   1  12   7     7793.53     8323.18    728.26 o 
 -12   0   8     2124.04      342.24   1373.23 o 
 -11   0   8      851.47      871.74    722.12 o 
 -10   0   8     2014.40     2321.94   1069.80 o 
  -9   0   8     1229.15     1915.06    620.09 o 
  -8   0   8   240739.05   233678.95   6214.67 o 
  -7   0   8    12828.32    11258.75    748.65 o 
  -6   0   8    13842.64    13311.08    760.92 o 
  -5   0   8     3928.37     6405.25    791.19 o 
  -4   0   8     1641.90     2103.82    343.73 o 
  -3   0   8     5730.53     4898.72    611.94 o 
  -2   0   8     9184.30     8411.90    493.16 o 
  -1   0   8    26356.13    24879.87    949.98 o 
   0   0   8   554676.06   569322.56   9975.08 o 
   1   0   8    17318.64    16263.05    578.05 o 
   2   0   8    37628.04    39103.33    964.48 o 
   3   0   8    20140.27    16974.45    640.93 o 
   4   0   8     8169.60     8872.06    601.79 o 
   5   0   8     8852.67    10000.43    656.91 o 
   6   0   8      752.68     1943.28   1155.53 o 
   7   0   8    13877.15    15590.33   1277.57 o 
   8   0   8   128734.05   125482.53   6286.48 o 
   9   0   8     2709.13     3545.48    783.35 o 
  10   0   8    15068.50    17425.51   1682.07 o 
 -12   1   8      977.40      752.84    433.87 o 
 -11   1   8    46060.46    50360.41   1910.73 o 
 -10   1   8      128.36      141.68    397.64 o 
  -9   1   8    85413.07    86330.61   2062.99 o 
  -8   1   8        4.64       96.25    328.31 o 
  -7   1   8     3319.74     3364.49    384.78 o 
  -6   1   8       39.82      244.96    287.74 o 
  -5   1   8     1458.55     1735.27    268.44 o 
  -4   1   8      638.84     1008.91    407.56 o 
  -3   1   8   155169.94   156720.58   2143.66 o 
  -2   1   8      161.07      578.97    323.57 o 
  -1   1   8   204132.17   210732.84   2769.07 o 
   0   1   8        9.28      234.15    197.16 o 
   1   1   8    10496.96    11335.53    358.44 o 
   2   1   8     2456.87     2758.62    228.82 o 
   3   1   8     8715.00     9243.94    404.06 o 
   4   1   8     1322.67     1263.22    232.43 o 
   5   1   8    60328.13    61916.15   1418.20 o 
   6   1   8     3357.53     4440.48    496.17 o 
   7   1   8    74788.24    75417.00   2221.67 o 
   8   1   8      277.71      274.62    378.63 o 
   9   1   8      235.79     1412.42    668.67 o 
  10   1   8     2437.08     2784.99    548.30 o 
 -12   2   8      597.59      813.77    977.98 o 
 -11   2   8       27.82      477.17    418.87 o 
 -10   2   8    36883.35    34832.22   1390.80 o 
  -9   2   8     3952.16     3767.62    571.27 o 
  -8   2   8     1370.80     1609.27    444.20 o 
  -7   2   8     2440.61     2219.84    452.14 o 
  -6   2   8    70854.56    68215.34   1261.36 o 
  -5   2   8     6884.24     7324.40    464.08 o 
  -4   2   8      530.46      816.93    202.98 o 
  -3   2   8     9867.07     9675.69    527.18 o 
  -2   2   8    85984.73    84348.50   1267.92 o 
  -1   2   8    11071.75     9933.85    428.14 o 
   0   2   8    12877.19    12817.34    355.38 o 
   1   2   8    22017.52    22178.78    525.10 o 
   2   2   8    94679.34    97151.72   1453.17 o 
   3   2   8    11591.13    11535.20    495.07 o 
   4   2   8     1195.09     1374.24    314.90 o 
   5   2   8    16792.32    16770.41    609.52 o 
   6   2   8    32460.97    33084.16   1201.51 o 
   7   2   8     5809.66     7350.34    623.35 o 
   8   2   8     5943.42     4873.96    828.89 o 
   9   2   8     9403.54     9533.86    851.56 o 
  10   2   8    16326.89    20329.76   1460.40 o 
 -12   3   8      267.00      522.95    439.11 o 
 -11   3   8      658.46      766.32    492.30 o 
 -10   3   8      145.95      134.53    390.05 o 
  -9   3   8     1779.19     1779.09    562.01 o 
  -8   3   8      292.42      656.75    504.50 o 
  -7   3   8    37915.29    37676.37   1052.11 o 
  -6   3   8     1522.05     1807.00    363.57 o 
  -5   3   8   146557.94   144999.13   2163.48 o 
  -4   3   8      836.96      778.84    271.16 o 
  -3   3   8      709.65     1068.34    203.28 o 
  -2   3   8      690.03      951.88    208.12 o 
  -1   3   8     1287.05     1395.46    166.82 o 
   0   3   8     4716.88     4388.79    262.04 o 
   1   3   8    66847.15    66720.85   1126.08 o 
   2   3   8     2520.72     2739.63    325.78 o 
   3   3   8   133786.25   135613.06   2224.89 o 
   4   3   8     2503.27     2641.01    331.72 o 
   5   3   8      204.30      458.51    265.33 o 
   6   3   8       37.65      344.72    356.03 o 
   7   3   8      577.94      953.07    590.68 o 
   8   3   8     6700.05     7451.59    727.56 o 
   9   3   8    16623.83    16926.01   1199.33 o 
 -11   4   8     3515.94     3458.75    641.95 o 
 -10   4   8     2501.86     3241.87    659.93 o 
  -9   4   8       85.53      155.82    529.71 o 
  -8   4   8     3441.06     3333.27    593.21 o 
  -7   4   8     1585.94     2501.13    454.61 o 
  -6   4   8     4631.69     4905.12    438.03 o 
  -5   4   8     8189.33     7588.47    488.41 o 
  -4   4   8   307374.03   308697.53   4357.29 o 
  -3   4   8    12175.60    11366.93    356.43 o 
  -2   4   8    21153.37    19812.34    468.12 o 
  -1   4   8     8376.68     8140.56    375.26 o 
   0   4   8    10292.31     9987.17    407.27 o 
   1   4   8     9034.59     8607.06    446.67 o 
   2   4   8     4815.61     5276.41    463.61 o 
   3   4   8    13149.45    12056.40    617.99 o 
   4   4   8   240318.47   233973.27   4628.74 o 
   5   4   8     4226.81     4217.57    548.05 o 
   6   4   8    20544.34    21577.01   1055.03 o 
   7   4   8     9366.41     9926.93    742.38 o 
   8   4   8     3004.34     3636.17    653.14 o 
   9   4   8     3622.76     5072.47    639.54 o 
 -11   5   8     1632.83     2017.45    660.03 o 
 -10   5   8       74.54        0.00    532.57 o 
  -9   5   8    10212.63    11876.77    939.26 o 
  -8   5   8     1635.90     2004.44    553.17 o 
  -7   5   8    91827.97    91521.54   2103.70 o 
  -6   5   8     2221.43     2006.96    437.88 o 
  -5   5   8    67752.94    66618.28   1261.35 o 
  -4   5   8     1858.92     2029.33    268.07 o 
  -3   5   8     5526.23     5769.94    335.80 o 
  -2   5   8     2144.19     2085.37    236.79 o 
  -1   5   8    29300.47    26980.13    658.94 o 
   0   5   8     3465.42     3063.67    369.93 o 
   1   5   8    87986.31    87821.02   1659.84 o 
   2   5   8     6006.60     5126.78    433.08 o 
   3   5   8    97438.93    94678.64   2064.76 o 
   4   5   8     1147.20     1249.92    408.58 o 
   5   5   8     3832.96     4205.38    623.76 o 
   6   5   8     5925.45     5567.07    615.88 o 
   7   5   8     9841.27    10092.29    801.46 o 
   8   5   8       90.56      496.47    401.87 o 
   9   5   8    21730.14    23074.70   1383.00 o 
 -10   6   8    10856.10    10955.79   1012.89 o 
  -9   6   8     1893.80     2458.48    583.86 o 
  -8   6   8     1791.47     1358.27    505.30 o 
  -7   6   8      238.09      529.46    418.81 o 
  -6   6   8    30406.84    31026.73   1240.44 o 
  -5   6   8     5300.82     5259.65    459.15 o 
  -4   6   8     6853.64     7855.52    440.57 o 
  -3   6   8     2723.45     2782.78    290.64 o 
  -2   6   8    54049.58    52776.31   1116.82 o 
  -1   6   8     6030.03     6434.65    397.63 o 
   0   6   8     2960.02     3629.31    434.16 o 
   1   6   8     6167.73     6690.09    496.17 o 
   2   6   8    17590.96    17763.94    725.55 o 
   3   6   8     5711.77     6592.11    545.88 o 
   4   6   8    13882.84    14901.29    745.19 o 
   5   6   8     5599.62     5814.13    612.86 o 
   6   6   8    26202.06    26765.09   1048.83 o 
   7   6   8     1954.22     1744.47    652.43 o 
   8   6   8     1338.43     1728.77    450.53 o 
 -10   7   8      452.49      717.44    803.67 o 
  -9   7   8    49072.29    47000.88   1904.91 o 
  -8   7   8     2292.19     2966.87    621.66 o 
  -7   7   8      409.84      594.74    446.03 o 
  -6   7   8      797.59     1164.60    552.12 o 
  -5   7   8     4676.35     4894.12    511.45 o 
  -4   7   8     4446.15     3993.63    377.20 o 
  -3   7   8     9660.72    11624.29    618.91 o 
  -2   7   8     1523.95     1227.28    275.81 o 
  -1   7   8    94609.71    92029.99   2055.81 o 
   0   7   8     6745.11     7171.98    465.62 o 
   1   7   8     1748.07     2017.03    361.40 o 
   2   7   8     1227.86      955.67    372.62 o 
   3   7   8     4169.77     3729.73    541.27 o 
   4   7   8    11601.19    11617.95    733.04 o 
   5   7   8    15259.00    15163.38    837.35 o 
   6   7   8     1257.56     1744.95    518.48 o 
   7   7   8    33123.36    27938.47   1119.14 o 
   8   7   8     6006.64     7907.53    899.36 o 
  -9   8   8      176.86      908.48   1353.44 o 
  -8   8   8    91942.23    76511.85   2955.29 o 
  -7   8   8     4358.06     4997.85    696.59 o 
  -6   8   8     7503.94     8920.51    913.37 o 
  -5   8   8      267.62      280.40    331.63 o 
  -4   8   8    10164.26    10701.42    636.39 o 
  -3   8   8     2927.41     3804.14    406.53 o 
  -2   8   8     1471.11     2339.03    476.40 o 
  -1   8   8      922.55     1349.88    306.14 o 
   0   8   8   145333.23   146235.31   3093.85 o 
   1   8   8     2705.20     3352.84    401.97 o 
   2   8   8    17108.60    15950.91    802.63 o 
   3   8   8     1937.21     1819.51    455.05 o 
   4   8   8     5967.45     6639.22    541.74 o 
   5   8   8     3824.66     4114.01    658.93 o 
   6   8   8      619.55      914.01    385.42 o 
   7   8   8     2083.29     3400.52    971.69 o 
  -8   9   8       38.15      333.04    667.54 o 
  -7   9   8     2749.66     3713.50   1119.39 o 
  -6   9   8     2826.98     2173.72    732.55 o 
  -5   9   8    23032.33    25316.28   1873.27 o 
  -4   9   8      429.02      632.58    306.10 o 
  -3   9   8    71437.73    76824.36   1878.41 o 
  -2   9   8    10254.42    10664.63    608.50 o 
  -1   9   8    49655.93    50316.34   1494.69 o 
   0   9   8     1127.90     1559.50    386.96 o 
   1   9   8     4621.33     5542.15    572.10 o 
   2   9   8    15603.08    13633.50    720.16 o 
   3   9   8    22914.58    21603.89    880.19 o 
   4   9   8      725.02     1103.87    470.52 o 
   5   9   8    30846.20    28817.57   1082.98 o 
   6   9   8     8472.22     8375.63    877.78 o 
  -7  10   8      428.07      322.80    531.21 o 
  -6  10   8     7775.66     8308.03   1708.15 o 
  -5  10   8     2547.40     3584.09    889.80 o 
  -4  10   8      790.46     5527.98   1272.14 o 
  -3  10   8       20.64      259.04    343.57 o 
  -2  10   8     6963.81     6249.89    922.38 o 
  -1  10   8     3292.94     3512.98    546.92 o 
   0  10   8    14650.26    15728.66    917.93 o 
   1  10   8       14.42      221.49    307.11 o 
   2  10   8    17198.06    17797.09    855.72 o 
   3  10   8      662.24     1334.01    352.68 o 
   4  10   8      226.12      973.47    348.07 o 
   5  10   8      182.83      143.90    388.06 o 
  -5  11   8    37836.66    34233.65   2476.22 o 
  -4  11   8     6976.52     6972.68    844.32 o 
  -3  11   8      809.51      644.89    509.71 o 
  -2  11   8      184.41      424.11    409.57 o 
  -1  11   8     5395.30     2004.73    839.79 o 
   0  11   8    11051.82     9168.91    720.81 o 
   1  11   8     2427.75     2788.65    716.50 o 
   2  11   8      282.96      304.90    311.06 o 
   3  11   8    23194.32    22172.51   1003.85 o 
 -12   1   9    22168.48    24916.07   1433.64 o 
 -11   1   9     3371.86     3354.40    595.00 o 
 -10   1   9    28970.31    32090.12   1458.86 o 
  -9   1   9      812.75     1571.88    486.61 o 
  -8   1   9     2071.04     2808.52    467.55 o 
  -7   1   9     3272.13     3054.20    374.60 o 
  -6   1   9       53.77      464.11    255.33 o 
  -5   1   9    11911.43    10695.15    570.61 o 
  -4   1   9   126215.13   122107.63   1778.16 o 
  -3   1   9    14498.39    13614.63    527.09 o 
  -2   1   9    58147.25    56890.80    962.46 o 
  -1   1   9    10383.60     9847.60    439.76 o 
   0   1   9    17435.90    16245.35    477.04 o 
   1   1   9    21866.47    21171.33    525.09 o 
   2   1   9     4725.31     5753.95    305.18 o 
   3   1   9    16808.13    16287.74    531.45 o 
   4   1   9    80159.98    80787.85   1503.52 o 
   5   1   9     9188.79    10547.86    549.95 o 
   6   1   9    15001.09    16448.22   1032.77 o 
   7   1   9     7783.00     8326.46    708.93 o 
   8   1   9     9475.71    11099.15   1005.80 o 
   9   1   9     8978.76     8691.85    768.72 o 
 -12   2   9        7.42       50.44    387.98 o 
 -11   2   9    25549.96    30193.46   1645.46 o 
 -10   2   9      877.59      950.92    469.26 o 
  -9   2   9     4631.39     6377.11    779.65 o 
  -8   2   9     2874.16     3216.46    532.82 o 
  -7   2   9   107025.15   103272.86   2041.78 o 
  -6   2   9      124.47        0.00    310.74 o 
  -5   2   9     8897.39     8578.21    429.59 o 
  -4   2   9     1530.59     1578.61    295.52 o 
  -3   2   9    96218.53    92481.63   1407.21 o 
  -2   2   9       69.53      140.30    384.85 o 
  -1   2   9    14693.84    13277.50    460.85 o 
   0   2   9     3421.82     3454.04    278.43 o 
   1   2   9   169251.30   169069.23   2241.60 o 
   2   2   9      430.18      732.17    241.93 o 
   3   2   9    16073.67    16334.44    572.27 o 
   4   2   9     2338.45     3093.36    345.46 o 
   5   2   9    55147.11    56948.71   1392.96 o 
   6   2   9      123.91      243.85    351.79 o 
   7   2   9     8404.27     9415.20    756.72 o 
   8   2   9      482.35      883.91    494.11 o 
   9   2   9    33622.69    34026.26   1763.77 o 
 -11   3   9        8.75      646.06    414.57 o 
 -10   3   9     1211.35      838.84    561.52 o 
  -9   3   9     3381.90     2882.03    540.90 o 
  -8   3   9    63196.00    63266.91   1795.41 o 
  -7   3   9     3799.06     3389.85    521.05 o 
  -6   3   9    37118.49    36180.50    981.57 o 
  -5   3   9     8086.76     8011.19    471.62 o 
  -4   3   9    24525.45    24215.60    627.54 o 
  -3   3   9     6886.31     6525.92    407.90 o 
  -2   3   9      607.50      820.03    212.69 o 
  -1   3   9    13133.44    11465.05    429.41 o 
   0   3   9   122213.95   114251.32   1600.82 o 
   1   3   9    13186.10    12202.02    471.50 o 
   2   3   9    62321.32    59536.38   1100.72 o 
   3   3   9    13869.84    12534.27    554.77 o 
   4   3   9    26781.65    26558.36    841.05 o 
   5   3   9    10765.78    10326.19    671.81 o 
   6   3   9      410.09      213.88    450.21 o 
   7   3   9     7421.92     7541.12    719.35 o 
   8   3   9    21749.34    19776.21   1243.72 o 
   9   3   9     2908.22     3184.22    570.69 o 
 -11   4   9     2034.89     2239.54    647.58 o 
 -10   4   9     2117.80     2798.93    568.14 o 
  -9   4   9     4159.09     5561.56    724.93 o 
  -8   4   9      244.29      527.27    535.96 o 
  -7   4   9     1170.75     1807.32    450.86 o 
  -6   4   9     5068.49     4888.33    501.56 o 
  -5   4   9     9238.66     8769.79    472.17 o 
  -4   4   9      117.32      533.71    303.99 o 
  -3   4   9     3789.02     4100.15    319.77 o 
  -2   4   9    11438.07    10897.01    442.73 o 
  -1   4   9     5153.27     5251.02    285.37 o 
   0   4   9       59.29      132.53    272.59 o 
   1   4   9     1646.34     2012.81    296.19 o 
   2   4   9     9454.07     8180.48    506.23 o 
   3   4   9     9206.36     8862.67    595.33 o 
   4   4   9       94.77      222.23    351.57 o 
   5   4   9      326.11      561.27    379.67 o 
   6   4   9     5111.63     5014.61    589.75 o 
   7   4   9      494.28      810.67    531.95 o 
   8   4   9       96.82      233.37    427.09 o 
   9   4   9      764.71     1275.59    450.61 o 
 -11   5   9      778.09     1470.51    494.17 o 
 -10   5   9     1187.13     2651.68    629.06 o 
  -9   5   9      927.92     1171.16    622.65 o 
  -8   5   9    29982.26    33903.45   1393.91 o 
  -7   5   9     5572.65     6871.36    614.87 o 
  -6   5   9    30057.68    29955.91    847.09 o 
  -5   5   9     1477.76     1804.41    385.05 o 
  -4   5   9     3265.36     3572.48    381.01 o 
  -3   5   9     6882.31     7376.56    471.82 o 
  -2   5   9      679.93      805.61    240.17 o 
  -1   5   9    11608.36    10378.21    465.59 o 
   0   5   9    56396.34    55659.66   1120.55 o 
   1   5   9     5080.13     4689.98    455.33 o 
   2   5   9    16193.29    17706.76    861.02 o 
   3   5   9     7452.85     8178.22    566.46 o 
   4   5   9     5901.99     5120.98    491.85 o 
   5   5   9     8150.49     9010.98    731.33 o 
   6   5   9     1109.03     1056.37    516.74 o 
   7   5   9     5338.97     5123.87    787.81 o 
   8   5   9    19654.35    20973.71   1141.46 o 
 -10   6   9       73.61      281.94    611.86 o 
  -9   6   9      758.58     1012.94    535.95 o 
  -8   6   9     3075.38     2298.20    674.14 o 
  -7   6   9    19110.50    19058.69    921.15 o 
  -6   6   9      600.99      863.31    475.73 o 
  -5   6   9    12021.28    12234.95    759.66 o 
  -4   6   9    13495.12    12825.28    638.86 o 
  -3   6   9   153395.56   146226.56   2868.55 o 
  -2   6   9      316.62      457.26    276.77 o 
  -1   6   9     8621.21     8511.05    535.10 o 
   0   6   9    13867.43    13743.93    587.32 o 
   1   6   9    33819.09    33138.07   1111.52 o 
   2   6   9      223.86      160.35    329.10 o 
   3   6   9     8268.46     7985.69    574.62 o 
   4   6   9    19891.21    19154.48    793.12 o 
   5   6   9    80222.14    82273.16   1875.92 o 
   6   6   9       97.27      487.88    461.32 o 
   7   6   9     8188.28     8226.37    719.24 o 
   8   6   9    10281.05     9484.40    770.64 o 
  -9   7   9     2418.25     3122.73    754.22 o 
  -8   7   9     6619.14     7298.47    885.87 o 
  -7   7   9       52.25      569.91    528.36 o 
  -6   7   9     2613.88     2970.41    510.82 o 
  -5   7   9     2711.53     2865.25    482.45 o 
  -4   7   9    78501.15    80806.79   2017.78 o 
  -3   7   9     4390.88     3653.39    471.32 o 
  -2   7   9    19564.77    19017.09    788.76 o 
  -1   7   9     3735.96     4338.98    476.44 o 
   0   7   9    24863.66    22880.71    861.62 o 
   1   7   9     4057.39     4354.16    447.19 o 
   2   7   9     1810.98     1938.46    428.42 o 
   3   7   9     2176.02     2282.94    488.51 o 
   4   7   9    41688.80    45255.08   1346.54 o 
   5   7   9     3736.02     4239.99    600.60 o 
   6   7   9     7692.59     7165.07    759.82 o 
   7   7   9     1317.69     2077.59    604.20 o 
  -9   8   9     6241.18     6575.30    891.20 o 
  -8   8   9      563.19      117.54    658.85 o 
  -7   8   9     7427.28     8282.97    811.33 o 
  -6   8   9    10995.87    10496.36    858.72 o 
  -5   8   9     6634.08     6649.55    697.23 o 
  -4   8   9       62.11      442.58    322.05 o 
  -3   8   9     1348.69     2223.35    561.17 o 
  -2   8   9    18257.15    17022.17    918.64 o 
  -1   8   9    18279.04    17678.42    853.95 o 
   0   8   9      180.81      185.40    257.55 o 
   1   8   9     3789.25     3677.26    454.36 o 
   2   8   9    22879.66    21380.69    807.06 o 
   3   8   9     4380.50     5142.22    631.01 o 
   4   8   9      316.29      845.95    485.83 o 
   5   8   9     2610.61     3718.04    553.75 o 
   6   8   9    13600.96    11343.18    897.57 o 
  -8   9   9     4109.50     4507.00    917.50 o 
  -7   9   9     1314.80     1117.47    724.41 o 
  -6   9   9      159.21     1133.16    815.41 o 
  -5   9   9      280.18      420.56    341.96 o 
  -4   9   9     9432.42     9908.14   1011.56 o 
  -3   9   9     1165.19     1862.30    472.87 o 
  -2   9   9     8069.18     9209.34   1391.26 o 
  -1   9   9      358.62      437.70    304.07 o 
   0   9   9     2239.57     1646.44    499.12 o 
   1   9   9     1979.73     2690.77    389.40 o 
   2   9   9       39.98       62.59    384.85 o 
   3   9   9     2479.00     3196.26    448.39 o 
   4   9   9     9172.12     8435.94    748.11 o 
   5   9   9      293.37     1334.33    477.03 o 
  -6  10   9      153.36        6.33    556.16 o 
  -5  10   9     1285.32     4680.00   1942.43 o 
  -4  10   9    12167.20    11129.09   1084.27 o 
  -3  10   9     5798.00     4783.83   1318.78 o 
  -2  10   9      141.11      542.69    461.06 o 
  -1  10   9     6832.80     6401.11    873.26 o 
   0  10   9    21591.34    21231.65    923.37 o 
   1  10   9    70589.61    74811.66   2177.62 o 
   2  10   9      430.12      508.59    311.34 o 
   3  10   9     4756.01     5567.94    613.34 o 
   4  10   9    14336.64    13619.80    928.47 o 
  -4  11   9    14686.83    16832.84   1732.22 o 
  -3  11   9       60.40      760.55    438.68 o 
  -2  11   9     3596.40     4687.16   1087.32 o 
  -1  11   9     1156.13     1228.62    642.05 o 
   0  11   9    25058.06    31766.69   1671.13 o 
   1  11   9      110.39      267.16    364.98 o 
 -11   0  10     1043.14     1192.40    759.16 o 
 -10   0  10     1058.74      179.24   1321.98 o 
  -9   0  10     1226.96      640.62    568.07 o 
  -8   0  10      755.05      501.25    607.82 o 
  -7   0  10     7477.74     7835.26    701.46 o 
  -6   0  10   347872.88   340210.94   6905.95 o 
  -5   0  10    11287.87    11010.86    824.20 o 
  -4   0  10    59643.57    58662.61   1466.99 o 
  -3   0  10    14200.00    12987.14    891.48 o 
  -2   0  10    11237.85    11716.07    642.67 o 
  -1   0  10    13880.72    12493.04    665.03 o 
   0   0  10     5039.07     5175.32    440.87 o 
   1   0  10     8457.59     8057.15    658.83 o 
   2   0  10   306318.03   312827.09   5780.34 o 
   3   0  10    23831.60    22289.07    923.98 o 
   4   0  10    38410.91    39431.94   1246.83 o 
   5   0  10     9629.14    10730.99    859.79 o 
   6   0  10     4085.51     5341.38   1079.09 o 
   7   0  10    12468.24    15419.43   1387.38 o 
   8   0  10      953.81        0.00   1338.98 o 
   9   0  10     1677.84     2003.84    639.43 o 
 -11   1  10    35855.98    43051.96   1998.93 o 
 -10   1  10     1603.32     1766.52    490.81 o 
  -9   1  10      456.38     1834.08    823.40 o 
  -8   1  10      362.22      650.99    399.82 o 
  -7   1  10    11094.56    10652.10    616.33 o 
  -6   1  10       20.03      209.21    251.51 o 
  -5   1  10    45622.56    44493.92    965.76 o 
  -4   1  10      282.55      157.11    292.01 o 
  -3   1  10   132679.66   129596.80   1884.24 o 
  -2   1  10      395.37      298.35    397.57 o 
  -1   1  10     1189.26     1346.75    240.84 o 
   0   1  10      644.56        0.00    356.16 o 
   1   1  10    11384.85    11926.96    417.45 o 
   2   1  10        5.98      202.43    241.91 o 
   3   1  10    28044.03    27404.67    748.28 o 
   4   1  10     1642.32     1868.83    338.05 o 
   5   1  10    80967.13    81264.25   1575.04 o 
   6   1  10     1153.27     1099.50    430.50 o 
   7   1  10     2511.66     3849.55    723.22 o 
   8   1  10     1556.69     1678.27    493.24 o 
   9   1  10     2929.47     3051.01    851.22 o 
 -11   2  10      821.46     1179.26    432.74 o 
 -10   2  10     3956.45     2808.14    978.28 o 
  -9   2  10     4722.96     4451.50    585.53 o 
  -8   2  10    58407.76    58128.50   1696.88 o 
  -7   2  10     2872.31     3429.43    439.49 o 
  -6   2  10    10215.22    11076.71    583.17 o 
  -5   2  10     7551.68     7564.65    528.33 o 
  -4   2  10    89708.45    86203.13   1439.41 o 
  -3   2  10    14305.25    14122.21    535.14 o 
  -2   2  10     3999.98     4089.71    326.08 o 
  -1   2  10    10439.73    10296.69    570.25 o 
   0   2  10    66108.81    64998.22   1142.07 o 
   1   2  10    18279.02    16463.08    484.00 o 
   2   2  10    14589.62    13950.01    510.00 o 
   3   2  10     9253.93     9377.10    523.79 o 
   4   2  10    33294.62    30868.29    797.16 o 
   5   2  10    18319.53    18233.57    823.63 o 
   6   2  10     5282.06     5981.82    662.90 o 
   7   2  10     2870.26     3314.44    604.87 o 
   8   2  10    12474.43    10856.58   1105.85 o 
   9   2  10     8899.40     9898.96    877.88 o 
 -11   3  10     5149.77     7536.31   1126.63 o 
 -10   3  10       77.81      703.93    421.42 o 
  -9   3  10    25113.48    25878.35   1212.30 o 
  -8   3  10      870.66      848.97    411.97 o 
  -7   3  10    39898.94    37827.75   1192.77 o 
  -6   3  10       69.62       74.41    363.56 o 
  -5   3  10     1018.79     1159.40    273.28 o 
  -4   3  10     3834.39     3546.64    386.41 o 
  -3   3  10    19594.98    18405.78    636.41 o 
  -2   3  10     1034.82     1035.20    301.95 o 
  -1   3  10    54809.70    50192.43    965.35 o 
   0   3  10      354.29      576.08    267.19 o 
   1   3  10    81071.70    78960.90   1341.42 o 
   2   3  10     3946.65     3452.75    345.64 o 
   3   3  10     3009.41     3587.43    399.55 o 
   4   3  10      383.27      394.79    371.39 o 
   5   3  10     5341.55     5651.38    677.12 o 
   6   3  10     2592.41     2927.66    582.65 o 
   7   3  10    18195.53    21821.47   1224.39 o 
   8   3  10       53.64      696.32    423.32 o 
 -11   4  10     2513.42     3006.58    580.21 o 
 -10   4  10   133671.64   134569.19   3016.89 o 
  -9   4  10     1868.70     1825.61    495.69 o 
  -8   4  10    20317.19    21169.51   1047.79 o 
  -7   4  10     2529.39     3544.66    563.67 o 
  -6   4  10     2309.71     3202.94    422.73 o 
  -5   4  10     4476.89     4774.06    431.96 o 
  -4   4  10     1288.13     1819.03    299.23 o 
  -3   4  10     9694.79     9451.40    522.93 o 
  -2   4  10   346390.50   324992.91   4831.62 o 
  -1   4  10    16973.54    15829.18    696.13 o 
   0   4  10    52075.62    50034.50   1108.46 o 
   1   4  10     6314.72     5715.84    492.23 o 
   2   4  10     5077.42     4981.49    416.15 o 
   3   4  10    15433.14    14449.21    666.34 o 
   4   4  10      653.19     1318.03    423.38 o 
   5   4  10     1267.74     1159.17    445.18 o 
   6   4  10   117484.05   113586.25   2859.77 o 
   7   4  10    10194.24    10306.31    961.95 o 
   8   4  10    29274.38    33946.28   1364.30 o 
 -10   5  10      830.26      867.56    431.08 o 
  -9   5  10     6843.80     7879.55    756.48 o 
  -8   5  10       54.68      344.13    530.45 o 
  -7   5  10    88442.38    86524.38   2371.30 o 
  -6   5  10     5041.60     4507.64    616.82 o 
  -5   5  10     6170.92     6422.02    557.49 o 
  -4   5  10     1358.80     1584.19    448.25 o 
  -3   5  10     8399.62     9018.63    539.49 o 
  -2   5  10     3280.48     3508.41    427.34 o 
  -1   5  10    24113.46    22302.03    813.85 o 
   0   5  10     4407.43     4153.07    416.90 o 
   1   5  10   112133.20   108696.16   1884.13 o 
   2   5  10     2178.21     1960.58    415.91 o 
   3   5  10      309.08      409.86    363.41 o 
   4   5  10     6387.01     6711.12    559.41 o 
   5   5  10     3744.87     4463.15    562.06 o 
   6   5  10      979.04     1163.84    528.83 o 
   7   5  10    11055.17    13293.46    959.59 o 
   8   5  10     3758.29     4043.67    573.96 o 
 -10   6  10     6326.66     6559.60    796.22 o 
  -9   6  10      445.49     1411.19    728.41 o 
  -8   6  10    30394.40    29133.20   1404.72 o 
  -7   6  10     3587.56     3344.90    615.21 o 
  -6   6  10     1553.81     1664.51    423.21 o 
  -5   6  10     3356.47     2794.10    532.17 o 
  -4   6  10    33266.08    35297.04   1299.03 o 
  -3   6  10     4761.74     4944.26    526.76 o 
  -2   6  10    24487.71    22367.52    881.01 o 
  -1   6  10     2303.52     2560.27    414.23 o 
   0   6  10    46340.33    46383.01   1132.71 o 
   1   6  10    11496.41    12756.66    631.69 o 
   2   6  10     2857.70     3060.69    476.79 o 
   3   6  10     1261.40     1705.16    458.37 o 
   4   6  10    24289.37    23935.65    940.11 o 
   5   6  10     9647.46     8723.24    718.46 o 
   6   6  10    12389.98    13011.33   1003.47 o 
   7   6  10      493.21     1721.49    597.52 o 
  -9   7  10     2966.23     3537.29    634.95 o 
  -8   7  10     4237.00     4008.84    677.12 o 
  -7   7  10     9435.75    10445.00    850.06 o 
  -6   7  10      583.36      474.78    516.03 o 
  -5   7  10    22590.64    22448.23   1114.88 o 
  -4   7  10     2805.37     2218.87    463.03 o 
  -3   7  10    18258.46    20026.29   1143.85 o 
  -2   7  10     4957.39     4678.50    519.19 o 
  -1   7  10     7389.30     7942.56    667.54 o 
   0   7  10     5824.05     5193.33    466.37 o 
   1   7  10     8258.85     8773.51    653.49 o 
   2   7  10     5134.11     4528.20    475.81 o 
   3   7  10    24193.14    22795.48    907.56 o 
   4   7  10     2406.13     2267.87    529.30 o 
   5   7  10    19265.41    19841.41   1039.59 o 
   6   7  10     6832.50     6634.15    679.73 o 
  -8   8  10      292.85      632.80    382.70 o 
  -7   8  10      668.94     1060.59    610.67 o 
  -6   8  10   114113.33   116650.09   3111.52 o 
  -5   8  10     3445.52     4969.52    601.94 o 
  -4   8  10    20506.31    20816.65   1053.83 o 
  -3   8  10       87.15      172.26    334.30 o 
  -2   8  10     3946.86     3763.08    628.93 o 
  -1   8  10     5239.10     5781.77    562.82 o 
   0   8  10      412.27      290.96    392.95 o 
   1   8  10      851.59     1156.14    327.03 o 
   2   8  10   107545.13   109705.06   2541.74 o 
   3   8  10     5329.12     5434.27    545.78 o 
   4   8  10    24262.02    23231.31   1070.22 o 
   5   8  10      504.41     1009.75    532.29 o 
  -7   9  10     1825.68     2745.89    631.84 o 
  -6   9  10     2698.53     3885.94    909.82 o 
  -5   9  10     5316.92     7206.37    740.76 o 
  -4   9  10     2757.16     2432.24    487.94 o 
  -3   9  10    77295.89    70325.43   2173.49 o 
  -2   9  10     5330.07     4038.64    565.25 o 
  -1   9  10     4721.86     4911.16   1076.01 o 
   0   9  10     2749.64     2699.44    510.18 o 
   1   9  10     4263.30     4402.76    971.79 o 
   2   9  10     3301.13     3675.47    470.29 o 
   3   9  10     7014.77     7253.31    742.86 o 
   4   9  10     4735.71     3781.49    568.45 o 
  -5  10  10      321.41      706.17    478.99 o 
  -4  10  10    13287.47    12140.03   1304.23 o 
  -3  10  10     4496.36     4892.81    714.80 o 
  -2  10  10      270.88     1216.60   1370.57 o 
  -1  10  10       23.03      313.12    409.30 o 
   0  10  10     6745.30     8673.49   1324.07 o 
   1  10  10     3091.58     3611.39    497.00 o 
   2  10  10    11265.73    13921.81   1072.85 o 
   3  10  10      234.55      700.08    322.37 o 
  -2  11  10     2023.68     1414.97    721.50 o 
  -1  11  10    11079.98    11934.90   3091.06 o 
 -11   1  11     2255.78     2056.72    541.27 o 
 -10   1  11    41791.71    46347.46   1794.79 o 
  -9   1  11     4463.43     5436.92    644.30 o 
  -8   1  11    18481.58    16622.10   1047.34 o 
  -7   1  11     5977.60     6452.60    482.32 o 
  -6   1  11     9988.61    10102.71    575.09 o 
  -5   1  11     4334.42     4101.15    380.00 o 
  -4   1  11      131.43      544.63    242.43 o 
  -3   1  11    14126.91    13969.82    592.82 o 
  -2   1  11    95809.30    94582.48   1545.77 o 
  -1   1  11    16130.62    15578.23    616.37 o 
   0   1  11    17182.46    16976.27    551.00 o 
   1   1  11    15726.66    14379.94    634.20 o 
   2   1  11    18757.75    17645.86    632.72 o 
   3   1  11    10751.25    10172.57    594.65 o 
   4   1  11      309.26      827.89    284.49 o 
   5   1  11    13544.15    15190.70    768.46 o 
   6   1  11    28680.54    28166.62   1165.16 o 
   7   1  11     3869.99     4763.79    601.52 o 
   8   1  11     1574.24     3061.97   1247.99 o 
 -11   2  11     3138.30     6725.52   1141.38 o 
 -10   2  11      205.00      449.27    419.12 o 
  -9   2  11    50365.70    53319.00   2061.79 o 
  -8   2  11       83.05      106.17    353.39 o 
  -7   2  11    17574.36    17285.28    970.05 o 
  -6   2  11      949.44      844.45    318.14 o 
  -5   2  11   105073.02   104691.16   1836.57 o 
  -4   2  11     1079.33      954.65    418.16 o 
  -3   2  11     8296.34     8472.29    456.44 o 
  -2   2  11     2555.52     2017.19    333.84 o 
  -1   2  11    75011.84    72082.66   1264.17 o 
   0   2  11       19.90      144.49    481.98 o 
   1   2  11    21092.67    20063.73    695.41 o 
   2   2  11      612.71      440.64    330.15 o 
   3   2  11    61984.09    61907.12   1281.34 o 
   4   2  11      508.36     1134.76    367.09 o 
   5   2  11    19059.56    20436.77    896.06 o 
   6   2  11     1341.38      531.47    540.69 o 
   7   2  11    26721.64    26930.81   1410.53 o 
   8   2  11      411.11      879.62    426.98 o 
 -11   3  11      269.73      616.98    416.54 o 
 -10   3  11    10435.38    12726.58   1252.95 o 
  -9   3  11     2746.98     2329.92    518.32 o 
  -8   3  11      155.75      350.61    420.92 o 
  -7   3  11     2126.10     1642.49    392.59 o 
  -6   3  11    61512.59    59821.64   1353.44 o 
  -5   3  11    15146.97    14155.43    714.06 o 
  -4   3  11    36876.10    35453.08    890.43 o 
  -3   3  11     5581.72     5472.53    468.61 o 
  -2   3  11    36410.58    34245.53    807.20 o 
  -1   3  11    17875.46    16860.30    618.80 o 
   0   3  11       25.15      534.62    267.33 o 
   1   3  11     5349.19     5587.58    637.31 o 
   2   3  11    55594.79    55087.09   1361.72 o 
   3   3  11    15440.76    16468.54    725.93 o 
   4   3  11    10915.49    11728.60    620.66 o 
   5   3  11     3568.10     3654.35    567.08 o 
   6   3  11    22477.47    25426.49   1164.96 o 
   7   3  11    11382.97    12535.65   1052.43 o 
   8   3  11       61.43      212.70    400.10 o 
 -10   4  11      175.75      331.65    405.80 o 
  -9   4  11     3983.83     4794.46    673.50 o 
  -8   4  11     2551.35     2927.04    561.71 o 
  -7   4  11     1209.32     2411.24    523.86 o 
  -6   4  11       63.47      572.11    404.47 o 
  -5   4  11      338.32      551.19    340.80 o 
  -4   4  11     3235.98     3467.60    400.49 o 
  -3   4  11      213.21      304.76    263.63 o 
  -2   4  11     1644.56     1262.80    428.29 o 
  -1   4  11     3490.47     4024.36    458.26 o 
   0   4  11     4298.84     3694.29    473.94 o 
   1   4  11     1159.97      984.25    371.18 o 
   2   4  11      640.40      540.77    436.32 o 
   3   4  11      300.92      736.24    297.30 o 
   4   4  11     4055.16     3841.41    497.18 o 
   5   4  11     2508.50     3457.31    601.79 o 
   6   4  11     1181.20      530.67    506.67 o 
   7   4  11     1203.14     1555.21    548.60 o 
 -10   5  11     1515.66      838.67    468.23 o 
  -9   5  11       36.77      314.59    416.11 o 
  -8   5  11      254.84      192.53    430.77 o 
  -7   5  11    11912.73    12797.38    972.08 o 
  -6   5  11    53376.73    52885.50   1529.56 o 
  -5   5  11     1030.45      934.39    431.05 o 
  -4   5  11     5090.51     5569.14    540.62 o 
  -3   5  11    15695.09    15987.62    838.99 o 
  -2   5  11     3311.87     3591.54    456.65 o 
  -1   5  11      358.52      447.52    352.63 o 
   0   5  11      915.83      918.10    365.35 o 
   1   5  11    17507.32    17825.57    870.59 o 
   2   5  11    43034.97    38639.09   1089.18 o 
   3   5  11      658.04     1459.12    427.95 o 
   4   5  11      885.03     2108.36    501.10 o 
   5   5  11    12579.88    12911.02    812.21 o 
   6   5  11     3213.23     3785.89    606.90 o 
   7   5  11     1707.46     1865.78    609.69 o 
  -9   6  11    54682.93    51473.92   1830.65 o 
  -8   6  11      739.20      635.16    533.48 o 
  -7   6  11     2483.08     2871.42    621.43 o 
  -6   6  11     2620.56     3192.18    534.67 o 
  -5   6  11    28713.90    28473.16   1000.43 o 
  -4   6  11      755.26     1387.64    503.95 o 
  -3   6  11    15707.24    14715.46    983.50 o 
  -2   6  11     7588.10     6522.73    610.10 o 
  -1   6  11    86004.01    80250.26   1992.08 o 
   0   6  11     2087.33     2314.76    446.09 o 
   1   6  11     6641.87     7734.16    625.45 o 
   2   6  11     6833.54     6510.49    555.98 o 
   3   6  11    33606.43    34352.17   1278.03 o 
   4   6  11     2156.88     1910.70    516.75 o 
   5   6  11    11110.08    10869.33    814.49 o 
   6   6  11     2632.30     3617.47    643.72 o 
  -9   7  11     6656.20     5152.85   1334.02 o 
  -8   7  11    19160.53    20419.65   1138.64 o 
  -7   7  11      986.80     1638.63    575.31 o 
  -6   7  11    26152.92    27105.57   1191.47 o 
  -5   7  11     8788.36     9114.93    766.40 o 
  -4   7  11       62.04      907.38    467.23 o 
  -3   7  11      254.04      278.15    390.95 o 
  -2   7  11    31613.05    32952.82   1251.22 o 
  -1   7  11    19751.92    19537.79    895.67 o 
   0   7  11    25102.54    25470.56   1134.86 o 
   1   7  11       94.48      614.85    383.87 o 
   2   7  11    38936.73    40396.47   1400.40 o 
   3   7  11    15721.68    17265.18    839.31 o 
   4   7  11      214.36     1156.00    432.23 o 
   5   7  11      116.43      769.27    517.22 o 
   6   7  11    15274.42    16850.47   1175.68 o 
  -8   8  11     2592.29     3368.80    652.24 o 
  -7   8  11     5971.26     7232.41    835.94 o 
  -6   8  11      943.52      593.34    586.03 o 
  -5   8  11     7072.70     8098.82    812.23 o 
  -4   8  11     6548.44     7859.30    750.64 o 
  -3   8  11     4152.14     4587.59    680.21 o 
  -2   8  11     1566.73     2096.63    458.82 o 
  -1   8  11      723.37     1104.63    507.65 o 
   0   8  11     8027.88     7289.37    647.03 o 
   1   8  11     3412.77     3130.18    953.36 o 
   2   8  11     3283.71     3674.30    569.42 o 
   3   8  11     4279.54     5430.67    617.73 o 
   4   8  11     4878.26     5243.54    679.32 o 
   5   8  11      682.48      589.47    500.30 o 
  -6   9  11      345.30      631.20    433.93 o 
  -5   9  11     1079.22     2426.80    620.08 o 
  -4   9  11     1291.15     2121.82    530.68 o 
  -3   9  11    11735.34    11982.83    833.30 o 
  -2   9  11    24480.81    24893.63   1317.03 o 
  -1   9  11     1784.59     1588.70    458.38 o 
   0   9  11      316.27       96.23   1087.01 o 
   1   9  11     9849.70    11973.73    833.97 o 
   2   9  11      150.44      153.98    593.87 o 
   3   9  11      432.82      869.13    455.01 o 
  -4  10  11      691.15      839.09    473.91 o 
  -3  10  11     1844.63     2037.08    551.56 o 
  -2  10  11     5047.91     4725.62    609.04 o 
  -1  10  11    11888.08     6612.94   1052.13 o 
   0  10  11     2334.36     2290.24    518.63 o 
   1  10  11     8008.23    10141.31   1141.95 o 
 -11   0  12     1150.78     2229.80    874.32 o 
 -10   0  12       89.69        0.00   1264.96 o 
  -9   0  12     4801.81     4982.01    996.58 o 
  -8   0  12    37169.29    36659.17   2951.74 o 
  -7   0  12     1572.78     1452.22    502.60 o 
  -6   0  12    46178.28    45071.44   1799.14 o 
  -5   0  12    10517.17    11023.10    782.86 o 
  -4   0  12    75528.84    71423.27   1908.25 o 
  -3   0  12    15344.60    13806.28    770.25 o 
  -2   0  12     1259.68     1692.64    440.20 o 
  -1   0  12    11487.64    10480.41    987.22 o 
   0   0  12    80009.53    81852.11   2069.78 o 
   1   0  12    18098.29    16634.85   1007.94 o 
   2   0  12    61809.95    60191.04   1877.94 o 
   3   0  12     4010.23     3373.94    971.09 o 
   4   0  12    32891.59    32169.88   1620.60 o 
   5   0  12    16497.89    16710.68   1424.28 o 
   6   0  12      484.92     1089.19    615.53 o 
   7   0  12     2276.39     2763.67    712.33 o 
 -11   1  12    26560.31    27008.03   1496.97 o 
 -10   1  12       75.64      208.68    461.17 o 
  -9   1  12    90409.08    96450.95   2692.72 o 
  -8   1  12      751.05      998.73    440.04 o 
  -7   1  12     3299.30     3075.96    727.11 o 
  -6   1  12      214.24      416.00    318.22 o 
  -5   1  12     1342.63     1775.94    372.22 o 
  -4   1  12       97.36      175.20    255.15 o 
  -3   1  12    56095.34    56103.50   1105.41 o 
  -2   1  12      170.80      230.78    326.30 o 
  -1   1  12   135514.00   131843.34   2117.99 o 
   0   1  12      885.71     1152.35    430.53 o 
   1   1  12    14753.54    15866.92    655.82 o 
   2   1  12       17.65      650.90    464.01 o 
   3   1  12     1364.86     2007.55    409.05 o 
   4   1  12      300.04      134.30    418.01 o 
   5   1  12    31592.32    29769.50   1115.86 o 
   6   1  12        7.26      176.93    538.27 o 
   7   1  12    71040.79    76201.53   2376.26 o 
 -10   2  12      425.59     3363.73   1068.10 o 
  -9   2  12     1307.37     1172.34    488.57 o 
  -8   2  12    11574.68    13008.63   1177.24 o 
  -7   2  12     8507.99     9522.79    605.49 o 
  -6   2  12      859.64      374.58    375.62 o 
  -5   2  12     6612.99     7614.18    514.51 o 
  -4   2  12     8946.26     9607.65    573.85 o 
  -3   2  12     9822.98     9430.13    567.94 o 
  -2   2  12      120.85      480.35    244.24 o 
  -1   2  12    16701.23    17955.53    662.44 o 
   0   2  12    20194.87    19704.09    680.26 o 
   1   2  12     6215.05     5839.68    676.42 o 
   2   2  12     2438.06     3044.94    417.78 o 
   3   2  12    15687.20    15146.34    772.88 o 
   4   2  12     4009.00     4139.94    579.25 o 
   5   2  12     2200.53     1974.98    671.05 o 
   6   2  12     1601.18     1495.81    609.59 o 
   7   2  12    12828.30    15007.86   1144.80 o 
 -10   3  12      253.51      361.43    426.42 o 
  -9   3  12      693.26     1006.42    775.67 o 
  -8   3  12     2065.62     2232.45    503.00 o 
  -7   3  12    47693.92    48384.86   1471.51 o 
  -6   3  12     1620.34     1984.45    383.62 o 
  -5   3  12    91063.96    88133.53   1916.39 o 
  -4   3  12       56.40      104.29    350.18 o 
  -3   3  12    22390.37    21305.37    774.33 o 
  -2   3  12     3083.66     2898.95    377.72 o 
  -1   3  12      995.60      950.02    311.20 o 
   0   3  12      969.54      322.01    441.03 o 
   1   3  12    51404.18    48821.99   1331.29 o 
   2   3  12     1741.91     1840.53    605.53 o 
   3   3  12    80553.64    80342.77   1979.97 o 
   4   3  12      232.05      212.93    460.28 o 
   5   3  12     9067.22    11105.13    819.55 o 
   6   3  12     3322.53     3221.72    663.13 o 
   7   3  12      616.28     1030.73    548.81 o 
 -10   4  12    17829.32    18762.94   1297.58 o 
  -9   4  12     6703.01     7433.23    738.13 o 
  -8   4  12    48901.35    49265.48   1594.50 o 
  -7   4  12     3857.06     3717.45    499.00 o 
  -6   4  12       90.13      418.38    367.11 o 
  -5   4  12     4419.86     4278.85    570.05 o 
  -4   4  12    56451.67    54498.95   1565.71 o 
  -3   4  12     5308.45     5815.01    556.90 o 
  -2   4  12    52150.04    51578.67   1336.67 o 
  -1   4  12     5143.16     4948.09    584.60 o 
   0   4  12    47868.32    44209.46   1214.45 o 
   1   4  12    15484.05    15224.65    816.64 o 
   2   4  12      754.00     1042.62    402.08 o 
   3   4  12     3883.11     4000.16    643.06 o 
   4   4  12    59499.33    57686.85   1631.60 o 
   5   4  12    13012.23    12317.26   1093.73 o 
   6   4  12    23279.26    24882.41   1338.01 o 
   7   4  12      565.21      305.60    440.69 o 
  -9   5  12      511.33      740.91    477.36 o 
  -8   5  12      805.13     1043.55    480.71 o 
  -7   5  12    40670.60    43593.70   1663.01 o 
  -6   5  12      496.00      872.87    521.04 o 
  -5   5  12   142569.63   139961.16   3025.37 o 
  -4   5  12     5274.29     5790.75    630.18 o 
  -3   5  12     3700.07     4819.66    649.46 o 
  -2   5  12     1066.37      491.47    496.21 o 
  -1   5  12      987.13     1333.05    419.93 o 
   0   5  12     7761.77     6286.88    608.18 o 
   1   5  12    30899.61    28145.87   1015.70 o 
   2   5  12      534.87      278.45    388.94 o 
   3   5  12   113768.52   112554.03   2483.51 o 
   4   5  12     5695.78     4451.24    703.32 o 
   5   5  12     5852.31     7438.11   1011.82 o 
   6   5  12      314.86      876.47    589.52 o 
  -9   6  12      235.65      267.40    415.37 o 
  -8   6  12      526.91      889.46    440.56 o 
  -7   6  12     3006.64     3617.72    777.85 o 
  -6   6  12       99.20      651.46    361.62 o 
  -5   6  12     3173.36     3960.71    615.30 o 
  -4   6  12    18364.92    19316.05   1089.64 o 
  -3   6  12     3501.60     3995.58    638.10 o 
  -2   6  12     1738.69     1360.16    494.34 o 
  -1   6  12     5935.66     6519.84    634.68 o 
   0   6  12     1019.51     1576.17    528.23 o 
   1   6  12     2323.33     2007.77    485.53 o 
   2   6  12       86.65      114.61    377.12 o 
   3   6  12     7953.33     8353.63    718.77 o 
   4   6  12    13267.85    12529.53    986.49 o 
   5   6  12     1357.78      753.26    624.65 o 
  -8   7  12      143.86      844.69    551.31 o 
  -7   7  12    22107.71    22364.53   1626.76 o 
  -6   7  12     4437.57     5234.59    801.17 o 
  -5   7  12      827.63      698.46    487.39 o 
  -4   7  12     2050.25     2456.39    600.19 o 
  -3   7  12    34062.25    32180.81   1351.72 o 
  -2   7  12     7432.53     6441.15    695.45 o 
  -1   7  12    47323.24    45494.23   1503.42 o 
   0   7  12     1408.77      661.86    402.48 o 
   1   7  12    12351.85    13744.22   1056.71 o 
   2   7  12     9143.73     8072.01    738.24 o 
   3   7  12      498.35      642.88    565.87 o 
   4   7  12      286.67      529.47    565.54 o 
   5   7  12    18469.79    16736.39   1305.98 o 
  -7   8  12      338.46     1718.79    662.11 o 
  -6   8  12    15640.16    17312.67   1244.89 o 
  -5   8  12     3349.19     3089.58    640.91 o 
  -4   8  12    29633.44    31346.81   1284.23 o 
  -3   8  12     2801.41     3793.98    593.25 o 
  -2   8  12      287.69     1211.52    510.46 o 
  -1   8  12     1879.44     2475.73    498.77 o 
   0   8  12    40897.13    37588.96   1522.34 o 
   1   8  12     2209.08     3018.62    528.96 o 
   2   8  12    18689.55    18076.01   1402.55 o 
   3   8  12      545.77      672.51    456.77 o 
   4   8  12    15306.04    14223.83   1246.19 o 
  -5   9  12      632.61     1221.48    416.47 o 
  -4   9  12     4997.50     6020.03    835.06 o 
  -3   9  12    16056.94    16112.77   1047.19 o 
  -2   9  12     1266.28      868.30    424.47 o 
  -1   9  12    85553.41    78571.91   2317.81 o 
   0   9  12     6412.65     6276.89    646.10 o 
   1   9  12      521.41        0.00    955.89 o 
   2   9  12      820.78     1763.31    500.90 o 
 -10   1  13       35.37     2035.10   1039.61 o 
  -9   1  13     3604.16     5391.28    648.68 o 
  -8   1  13    35741.25    35376.23   1553.45 o 
  -7   1  13     9106.89     9172.11    609.24 o 
  -6   1  13     8001.43     8942.07    802.98 o 
  -5   1  13     8426.58     8833.53    605.11 o 
  -4   1  13    12311.34    14153.83    696.35 o 
  -3   1  13     4843.71     5575.53    449.38 o 
  -2   1  13      486.31      937.93    300.33 o 
  -1   1  13    13887.83    12900.75    656.15 o 
   0   1  13    55925.29    52477.35   1170.15 o 
   1   1  13    11891.33    10087.84    677.62 o 
   2   1  13     5773.22     5984.82    566.89 o 
   3   1  13     7959.43     6366.72    663.61 o 
   4   1  13    18424.59    19652.08   1031.66 o 
   5   1  13     6720.82    10758.82   1782.59 o 
   6   1  13     1836.02     1754.71    704.57 o 
   7   1  13     5001.33     5710.81    994.55 o 
 -10   2  13     1291.44     2075.92    531.96 o 
  -9   2  13     3909.62     3662.91   1148.38 o 
  -8   2  13      218.00      303.95    413.90 o 
  -7   2  13    42117.51    44584.83   1540.20 o 
  -6   2  13      654.51      556.10    327.02 o 
  -5   2  13    14829.75    16276.60    921.42 o 
  -4   2  13      133.56      166.63    267.86 o 
  -3   2  13    63623.42    62171.25   1369.66 o 
  -2   2  13     2160.31     2043.63    407.08 o 
  -1   2  13    13114.26    14611.36    660.42 o 
   0   2  13       30.23      535.42    355.70 o 
   1   2  13    55194.64    52917.26   1282.82 o 
   2   2  13     3083.26     2350.53    845.07 o 
   3   2  13    16488.19    16932.57    965.35 o 
   4   2  13      207.07     1783.90    751.13 o 
   5   2  13    32408.84    30255.67   1602.23 o 
   6   2  13     1256.01     2918.51    904.45 o 
 -10   3  13    14287.43    15063.58   1065.36 o 
  -9   3  13     1410.21     1221.87    468.42 o 
  -8   3  13    13628.39    15849.80   1324.01 o 
  -7   3  13     4711.76     5516.12    582.93 o 
  -6   3  13      317.39      306.15    375.36 o 
  -5   3  13     3321.82     3275.30    425.27 o 
  -4   3  13    47289.50    45134.81   1228.21 o 
  -3   3  13    14842.21    14635.77    697.98 o 
  -2   3  13    12459.49    12506.37    744.64 o 
  -1   3  13     5520.34     4925.16    557.66 o 
   0   3  13    49064.14    46136.57   1259.63 o 
   1   3  13     9877.70     9282.76    815.51 o 
   2   3  13      355.71     1021.15    426.40 o 
   3   3  13     5770.99     7312.38   1040.29 o 
   4   3  13    30903.43    29663.08   1196.33 o 
   5   3  13     5675.57     5285.87    796.61 o 
   6   3  13     2107.73     4279.73    971.23 o 
  -9   4  13       73.28      338.11    536.55 o 
  -8   4  13     2446.20     2738.57    537.95 o 
  -7   4  13     5895.12     5823.93    881.78 o 
  -6   4  13      115.52      548.36    332.95 o 
  -5   4  13        1.87      502.14    355.69 o 
  -4   4  13     4750.31     4589.50    613.31 o 
  -3   4  13        5.23      283.69    471.17 o 
  -2   4  13       98.14      515.19    425.37 o 
  -1   4  13      414.54     1055.25    420.23 o 
   0   4  13     8158.26     6709.34    677.96 o 
   1   4  13     3430.88     3127.87    497.21 o 
   2   4  13      357.80      548.34    432.54 o 
   3   4  13     1955.35     2485.17    501.47 o 
   4   4  13     4854.74     6043.17    821.78 o 
   5   4  13       18.21     1061.20    510.95 o 
   6   4  13       66.24      592.51    551.79 o 
  -9   5  13     4172.89     4773.86    679.42 o 
  -8   5  13     3055.45     3401.32    656.00 o 
  -7   5  13       87.95      781.71    490.99 o 
  -6   5  13      546.53      712.02    420.79 o 
  -5   5  13    10613.87    10200.68    841.34 o 
  -4   5  13    35844.44    35704.03   1419.72 o 
  -3   5  13     2783.19     3377.01    606.12 o 
  -2   5  13     2932.31     3025.58    587.41 o 
  -1   5  13     9779.83    11483.12    849.40 o 
   0   5  13     5936.83     5615.70    750.03 o 
   1   5  13     2504.65     2938.66    591.35 o 
   2   5  13      963.81      994.19    443.46 o 
   3   5  13     8178.90     8495.17    721.77 o 
   4   5  13    14561.32    15645.32   1042.69 o 
   5   5  13     2049.70     3249.42    693.14 o 
  -8   6  13      233.10      406.72    386.49 o 
  -7   6  13    29060.31    29104.57   1443.49 o 
  -6   6  13    10133.31     9336.81    848.37 o 
  -5   6  13     1003.56     1337.36    544.24 o 
  -4   6  13      118.78       89.66    491.36 o 
  -3   6  13    43734.39    41444.56   1417.91 o 
  -2   6  13     9243.88     8862.45    818.51 o 
  -1   6  13    24778.66    23716.46   1171.87 o 
   0   6  13      472.08     1085.07    474.16 o 
   1   6  13    31707.59    28848.24   1316.66 o 
   2   6  13     6497.99     5820.27    642.80 o 
   3   6  13     2461.71     2385.09    529.47 o 
   4   6  13      124.85      272.34    515.95 o 
   5   6  13    32967.88    33413.49   1744.69 o 
  -7   7  13     7270.83     7160.85   1049.07 o 
  -6   7  13    11703.70    15266.97   1052.64 o 
  -5   7  13      102.08      447.01    479.84 o 
  -4   7  13    29808.46    29905.06   1298.74 o 
  -3   7  13     6382.46     6912.06    790.99 o 
  -2   7  13      168.87      768.99    495.41 o 
  -1   7  13      259.30      420.34    472.11 o 
   0   7  13    39133.68    35548.57   1355.17 o 
   1   7  13     6424.40     6351.13    693.14 o 
   2   7  13     3019.25     2852.51    790.96 o 
   3   7  13     1063.75     1616.07    495.96 o 
   4   7  13    20562.41    19925.91   1320.92 o 
  -6   8  13       93.62      138.74    559.69 o 
  -5   8  13      178.07     1136.40    431.45 o 
  -4   8  13     8509.63     8319.83    799.35 o 
  -3   8  13    14761.29    14706.43   1039.47 o 
  -2   8  13      357.35      843.62    435.10 o 
  -1   8  13     3719.80     3445.84    644.17 o 
   0   8  13     9774.51     7967.99    717.33 o 
   1   8  13      143.91        0.00    530.94 o 
   2   8  13      258.13      550.39    442.01 o 
  -3   9  13       48.70      472.20    399.43 o 
  -2   9  13      543.29     1275.88    516.34 o 
  -1   9  13     4254.93     4413.54    621.03 o 
   0   9  13     7694.61     6742.81    789.73 o 
 -10   0  14     6878.58     9972.82   2003.76 o 
  -9   0  14     3550.98     4724.94    932.03 o 
  -8   0  14     8074.28     5914.85   1487.92 o 
  -7   0  14     2547.86     2936.43    652.78 o 
  -6   0  14   104820.67   113783.65   4306.68 o 
  -5   0  14     8393.40     8750.12    861.04 o 
  -4   0  14   125670.50   121673.48   3583.73 o 
  -3   0  14     9365.50     9617.92    809.51 o 
  -2   0  14    10595.20     9621.71    799.66 o 
  -1   0  14     8625.26     8896.32    771.50 o 
   0   0  14     5563.25     6796.07    749.40 o 
   1   0  14    10628.90     9452.06   1156.49 o 
   2   0  14   157269.47   159292.00   5017.28 o 
   3   0  14     7436.57     7084.28   1167.82 o 
   4   0  14    68380.41    68597.05   2771.42 o 
   5   0  14     4803.40     4419.67   1053.10 o 
   6   0  14      976.41      272.58    617.84 o 
  -9   1  14     1564.93     3818.18   1104.84 o 
  -8   1  14      503.34      503.88    464.29 o 
  -7   1  14    27098.50    25494.60   1162.08 o 
  -6   1  14      579.80      230.95    367.11 o 
  -5   1  14     6227.47     7572.29   1042.91 o 
  -4   1  14        5.87      459.73    307.70 o 
  -3   1  14    45703.36    43841.38   1186.05 o 
  -2   1  14      214.38      403.44    288.55 o 
  -1   1  14     1225.07     2054.57    373.90 o 
   0   1  14      394.98      793.11    418.99 o 
   1   1  14    23898.64    23188.92    918.62 o 
   2   1  14     2533.07     2811.00    679.15 o 
   3   1  14     4540.89     4945.60    614.40 o 
   4   1  14      592.10      768.88    908.35 o 
   5   1  14    29353.42    27208.50   1697.65 o 
   6   1  14     2760.79     6425.45   1322.59 o 
  -9   2  14     2457.70     2230.17    552.56 o 
  -8   2  14     9246.77    12308.01   1155.31 o 
  -7   2  14     4204.56     4415.39    543.23 o 
  -6   2  14    39358.65    38129.04   1456.66 o 
  -5   2  14     8246.61     9464.58    610.35 o 
  -4   2  14    23009.13    22791.48    958.82 o 
  -3   2  14     7617.97     8261.19    559.95 o 
  -2   2  14    34516.95    33402.71   1042.18 o 
  -1   2  14     6539.87     7416.77    654.17 o 
   0   2  14    19724.39    19406.38    796.63 o 
   1   2  14     8673.33     8194.90    798.82 o 
   2   2  14    36782.22    35111.80   1266.41 o 
   3   2  14     8043.13    10291.37    994.05 o 
   4   2  14    19781.49    20234.99   1211.61 o 
   5   2  14     3034.13     6047.17   1539.23 o 
   6   2  14    13140.86    10347.32   1206.27 o 
  -9   3  14      609.91     2178.16    708.59 o 
  -8   3  14      197.26      627.79    421.38 o 
  -7   3  14    22853.22    26834.73   1920.67 o 
  -6   3  14     1378.89      727.49    331.59 o 
  -5   3  14     1885.51     2176.52    511.92 o 
  -4   3  14     1415.52     2346.16    425.26 o 
  -3   3  14    16057.52    17125.17    881.61 o 
  -2   3  14      121.72      561.38    503.90 o 
  -1   3  14     4342.59     5075.85    622.99 o 
   0   3  14     3724.00     3349.60    582.31 o 
   1   3  14    34111.10    30616.62   1114.47 o 
   2   3  14       59.44      347.90    606.56 o 
   3   3  14      243.63      285.51    409.68 o 
   4   3  14     3088.02     3623.29    947.14 o 
   5   3  14     9370.80    11953.04   1158.31 o 
  -9   4  14      915.64     1372.46    497.04 o 
  -8   4  14    59148.41    59566.98   2315.31 o 
  -7   4  14     6819.79     8643.92    845.41 o 
  -6   4  14     7923.55     8683.54    753.88 o 
  -5   4  14     3694.77     3133.64    512.16 o 
  -4   4  14     3884.18     4568.21    675.58 o 
  -3   4  14     4673.56     5646.50    733.55 o 
  -2   4  14   117666.47   116462.88   2936.91 o 
  -1   4  14     5225.17     6029.93    657.66 o 
   0   4  14    75243.19    71053.30   1986.84 o 
   1   4  14     6513.91     7048.84    755.37 o 
   2   4  14     6363.40     5883.80    643.68 o 
   3   4  14     3728.22     4200.26    759.11 o 
   4   4  14     1161.02     1176.31    448.28 o 
   5   4  14     6219.09     8000.40    946.44 o 
  -8   5  14     1389.56     1517.23    485.12 o 
  -7   5  14    25107.85    27618.25   1393.62 o 
  -6   5  14      770.38      933.14    453.69 o 
  -5   5  14      357.36      855.18    575.38 o 
  -4   5  14     1268.39      892.97    601.70 o 
  -3   5  14    37404.52    34583.09   1374.73 o 
  -2   5  14     4419.71     4843.76    687.22 o 
  -1   5  14     6806.83     7609.52    816.34 o 
   0   5  14      780.75      865.74    569.80 o 
   1   5  14    36784.45    37040.37   1380.61 o 
   2   5  14     3545.48     3787.02    627.00 o 
   3   5  14       42.27      146.75    369.77 o 
   4   5  14      323.64      930.53    561.35 o 
  -7   6  14      862.68      410.30    580.11 o 
  -6   6  14    12558.39    13666.49    982.92 o 
  -5   6  14     2810.77     4616.11    754.93 o 
  -4   6  14     4203.80     2779.02    671.35 o 
  -3   6  14     2100.24     2286.07    607.23 o 
  -2   6  14    33706.73    31118.95   1323.17 o 
  -1   6  14     8573.26     7885.60    832.70 o 
   0   6  14    18121.82    16998.05   1041.56 o 
   1   6  14     1218.27     1642.04    631.82 o 
   2   6  14     6200.87     5461.37    839.55 o 
   3   6  14     3601.34     4068.92    598.48 o 
  -6   7  14     1798.21     2602.37    745.86 o 
  -5   7  14      212.77     1053.50    486.71 o 
  -4   7  14     3335.29     3511.13    652.89 o 
  -3   7  14    19317.68    18815.82   1297.89 o 
  -2   7  14     1779.61     2388.43    674.00 o 
  -1   7  14      389.60     1504.34    526.10 o 
   0   7  14     3041.81     3344.18    686.65 o 
   1   7  14     6233.60     5673.04    749.54 o 
   2   7  14     1659.64     1884.26    528.69 o 
  -4   8  14    38031.10    34965.53   1374.32 o 
  -3   8  14     5695.97     6520.33    775.42 o 
  -2   8  14     4445.86     5132.39    770.12 o 
  -1   8  14      128.66     1001.19    497.27 o 
   0   8  14     1073.09     1349.54    589.50 o 
  -9   1  15     2528.09     3317.08    629.35 o 
  -8   1  15       89.36     2320.18   1163.93 o 
  -7   1  15     2970.08     3463.98    541.52 o 
  -6   1  15    34341.57    31892.78   1453.53 o 
  -5   1  15     9546.25    10685.61    752.09 o 
  -4   1  15     5017.61     4777.79    786.69 o 
  -3   1  15     6864.71     6915.67    549.71 o 
  -2   1  15    27408.67    27276.76   1022.69 o 
  -1   1  15     7347.13     7841.31    558.96 o 
   0   1  15      403.09      547.94    354.27 o 
   1   1  15     3781.53     3026.28    576.39 o 
   2   1  15    21595.26    21897.67   1058.49 o 
   3   1  15     7351.59     7374.89    992.42 o 
   4   1  15      757.73     1033.54    536.22 o 
   5   1  15     4080.71     6250.21   1177.22 o 
  -8   2  15      981.10     1250.22    512.97 o 
  -7   2  15     7854.17     7296.29   1008.62 o 
  -6   2  15      153.08      486.63    333.96 o 
  -5   2  15    53350.40    55483.73   1838.01 o 
  -4   2  15      939.79     1224.33    361.77 o 
  -3   2  15    18690.88    20873.18   1030.29 o 
  -2   2  15      130.00      358.95    293.46 o 
  -1   2  15    42706.25    40199.36   1527.40 o 
   0   2  15      879.67      658.42    570.30 o 
   1   2  15    14442.72    15973.93    976.28 o 
   2   2  15      411.43      413.00    570.83 o 
   3   2  15    24105.17    23827.69   1251.46 o 
   4   2  15      609.70      231.81    886.70 o 
  -8   3  15     4565.05     3862.58    868.81 o 
  -7   3  15     5884.57     5920.98    668.25 o 
  -6   3  15    20169.48    19355.60   1574.22 o 
  -5   3  15     1011.77      996.43    385.88 o 
  -4   3  15     1174.26     1920.97    481.22 o 
  -3   3  15     9375.28     9324.87    790.52 o 
  -2   3  15    51852.49    50505.30   1639.05 o 
  -1   3  15     3434.00     4416.78    725.82 o 
   0   3  15      893.30     1110.39    456.22 o 
   1   3  15    10757.50    10369.90    830.41 o 
   2   3  15    19093.45    20012.08   1103.19 o 
   3   3  15     2354.04     2240.58    681.79 o 
   4   3  15     2587.23     2005.24    517.08 o 
  -8   4  15      235.37      313.60    387.99 o 
  -7   4  15       16.49     1147.65    825.79 o 
  -6   4  15     4078.79     4163.96    555.73 o 
  -5   4  15     4983.38     4980.63    771.34 o 
  -4   4  15      610.30      955.63    450.11 o 
  -3   4  15      107.00      980.43    514.05 o 
  -2   4  15     2515.44     2859.57    716.25 o 
  -1   4  15       43.47      167.02    384.21 o 
   0   4  15      145.36      234.07    536.24 o 
   1   4  15       36.79      427.52    397.16 o 
   2   4  15     2474.30     2764.79    648.54 o 
   3   4  15      127.51      602.28    412.41 o 
   4   4  15      500.34     1397.97    895.58 o 
  -7   5  15      556.81      465.66    564.44 o 
  -6   5  15    12816.58    13247.35   1002.64 o 
  -5   5  15     5876.23     6509.76    739.00 o 
  -4   5  15       20.60      648.42    532.78 o 
  -3   5  15     1195.53      837.72    622.11 o 
  -2   5  15    13282.82    13828.21   1018.69 o 
  -1   5  15    10219.90    10663.76    832.19 o 
   0   5  15     3324.19     3976.30    665.39 o 
   1   5  15     1355.72     1678.83    606.10 o 
   2   5  15    20490.29    19662.86   1105.75 o 
   3   5  15     7849.53     8374.46    898.32 o 
  -6   6  15      279.75      370.09    431.55 o 
  -5   6  15    23027.44    22238.44   1245.15 o 
  -4   6  15     5884.01     6319.14    815.75 o 
  -3   6  15     5137.76     4323.99    684.95 o 
  -2   6  15      181.62        0.00    583.37 o 
  -1   6  15    29376.90    27424.85   1259.95 o 
   0   6  15     4791.13     5062.16    786.90 o 
   1   6  15    13129.21    11825.63   1009.06 o 
   2   6  15      722.43      488.70    566.60 o 
  -4   7  15     1048.93     1333.41    479.69 o 
  -3   7  15     3882.79     3064.98    627.03 o 
  -2   7  15    14915.50    15332.60   1116.84 o 
  -1   7  15       66.79     1008.30    625.83 o 
   0   7  15     3228.87     3517.90    660.96 o 
  -8   0  16    28664.62    32350.25   2801.82 o 
  -7   0  16     5760.43     6888.83    914.46 o 
  -6   0  16     6005.94     8240.43   1464.71 o 
  -5   0  16     4579.81     3936.91    690.52 o 
  -4   0  16    36538.61    41724.21   2062.16 o 
  -3   0  16     2340.12     2210.00    614.57 o 
  -2   0  16    27125.53    30107.21   1648.97 o 
  -1   0  16    10696.24    12725.19   1039.63 o 
   0   0  16    27638.71    29306.65   1655.37 o 
   1   0  16     2104.90     2743.18    744.13 o 
   2   0  16    18127.28    18355.88   1459.62 o 
   3   0  16     9642.26     9991.18   1303.87 o 
  -8   1  16       42.14      392.72    480.25 o 
  -7   1  16    10992.39    10623.98    974.42 o 
  -6   1  16       12.65      324.90    440.70 o 
  -5   1  16      887.77     1559.24    900.22 o 
  -4   1  16      566.61      836.79    361.06 o 
  -3   1  16    42064.54    44998.30   1587.77 o 
  -2   1  16      397.66      416.49    338.23 o 
  -1   1  16    92524.59    96404.33   2227.67 o 
   0   1  16        7.11      263.65    335.83 o 
   1   1  16    16405.78    18540.11   1197.82 o 
   2   1  16       60.15      417.58    675.94 o 
   3   1  16      730.73     1686.01    539.93 o 
  -7   2  16     2566.05     2434.68    506.38 o 
  -6   2  16       22.62     1582.99    749.23 o 
  -5   2  16     3544.29     5009.10    558.77 o 
  -4   2  16     1694.36     1555.71    905.51 o 
  -3   2  16     7313.36     9159.37    721.98 o 
  -2   2  16      110.25      308.86    485.10 o 
  -1   2  16     3209.14     3282.31    523.35 o 
   0   2  16        9.86       70.19    479.14 o 
   1   2  16     8939.81     8856.11    868.59 o 
   2   2  16        2.82      288.26    428.34 o 
   3   2  16     1377.21     1486.27    648.07 o 
  -7   3  16    20380.90    21039.85   1782.93 o 
  -6   3  16      156.98      270.73    304.29 o 
  -5   3  16    74943.58    79882.39   2824.76 o 
  -4   3  16     1078.23      953.14    449.39 o 
  -3   3  16    13769.09    14519.58   1029.24 o 
  -2   3  16     1711.02     1347.92    460.74 o 
  -1   3  16      584.11      652.58    469.67 o 
   0   3  16      381.37      722.60    568.11 o 
   1   3  16    21459.76    21530.31   1173.96 o 
   2   3  16      141.26        0.00    610.87 o 
   3   3  16    53013.75    51091.77   1682.40 o 
  -6   4  16    18546.31    18616.30   1301.56 o 
  -5   4  16     5147.51     6065.53    751.58 o 
  -4   4  16    27050.42    27125.46   1389.49 o 
  -3   4  16     5069.93     6408.10    704.56 o 
  -2   4  16    10226.01    12893.10   1018.49 o 
  -1   4  16     4699.48     5799.32    765.19 o 
   0   4  16    26011.01    26183.93   1200.08 o 
   1   4  16     1274.14     1611.79    556.21 o 
   2   4  16    13372.98    14691.64   1071.90 o 
  -6   5  16     1234.12     1457.89    641.85 o 
  -5   5  16    66419.62    63939.27   1946.92 o 
  -4   5  16      539.73     1345.98    556.32 o 
  -3   5  16     5745.82     6759.35    815.16 o 
  -2   5  16     1661.06     1914.18    684.82 o 
  -1   5  16     2069.28     2026.97    521.39 o 
   0   5  16     1113.32     1423.04    633.53 o 
   1   5  16    17605.37    17079.57   1131.04 o 
  -4   6  16      206.77     1307.16    486.28 o 
  -3   6  16     2290.00     2560.45    694.55 o 
  -2   6  16       89.96      634.75    553.72 o 
  -1   6  16     1474.99     1775.65    697.52 o 
   0   6  16     2051.99     1688.30    596.65 o 
  -6   1  17       31.87      423.11    718.79 o 
  -5   1  17     2306.67     3167.82    527.23 o 
  -4   1  17    18949.45    16514.00   1025.81 o 
  -3   1  17     7051.58     7646.16    630.89 o 
  -2   1  17      182.31     1074.09    718.03 o 
  -1   1  17     4624.37     4841.40    662.90 o 
   0   1  17    20320.34    21804.21   1528.28 o 
   1   1  17     3770.98     4128.70    726.82 o 
   2   1  17      547.67      657.60    423.64 o 
  -6   2  17      714.22      768.05    398.83 o 
  -5   2  17    16203.41    18229.35   1218.01 o 
  -4   2  17       31.70      635.35    450.63 o 
  -3   2  17    19161.33    22334.08   1521.12 o 
  -2   2  17        4.09      193.60    379.78 o 
  -1   2  17    11080.36    11588.81   1041.25 o 
   0   2  17     1028.04     1659.87    497.43 o 
   1   2  17    23991.23    23320.84   1423.75 o 
   2   2  17       76.72      559.94    850.43 o 
  -6   3  17     1034.41     2729.30   1196.49 o 
  -5   3  17     5739.70     4965.12    702.12 o 
  -4   3  17    18222.44    21523.76   1518.44 o 
  -3   3  17     1313.51     2163.97    531.66 o 
  -2   3  17      408.45      844.74    472.63 o 
  -1   3  17     5512.55     5966.39    714.01 o 
   0   3  17    27136.56    25390.36   1242.38 o 
   1   3  17     2088.42     1286.00    619.04 o 
  -5   4  17      730.52        0.00    892.76 o 
  -4   4  17       77.04      379.98    400.20 o 
  -3   4  17       33.67      572.42    488.56 o 
  -2   4  17     2447.11     2959.01    573.22 o 
  -1   4  17      167.54      398.77    438.51 o 
   0   4  17      135.40      616.69    571.81 o 
  -4   0  18    57934.32    59715.44   2653.42 o 
  -3   0  18     1488.91     2197.50    629.26 o 
  -2   0  18     2805.59     3414.93   1198.58 o 
  -1   0  18     2931.46     2990.95    798.71 o 
  -4   1  18      254.17      261.84    325.39 o 
  -3   1  18    11275.55    13411.32   1247.64 o 
  -2   1  18       17.60      766.95    473.37 o 
  -1   1  18     2228.63     3675.21   1108.56 o 
  -3   2  18     2844.97     3500.34    619.17 o 
  -2   2  18    11974.08    13561.23   1274.47 o 
  -1   2  18     3628.52     4972.00   1174.70 o 
                                                 
